# Supplementary material for: Defining transcription factor nucleosome binding with Pioneer-seq
Source: PLoS Genet. 2025 Aug 14;21(8):e1011813. doi: 10.1371/journal.pgen.1011813 (PMC12370185; doi:10.1371/journal.pgen.1011813)
Supplement: S1 Table — (XLSX) [file pgen.1011813.s015.xlsx]

## Sheet: Summary
Name	Type	Nucleosome Formation Efficiency	Positioning_score	Sequence	KLF4 Aver	OCT4 Ave	Sox2 Ave	MycMax Ave
chr1:109198115-109198306	chr1:109198115-109198306	0.680328	0.959	gatggaccctatacgcggcACTCCTCCATAATTTCTGCTGCATCCCTCCCTCTCTAGCCACCTACTGCTTATCAAGCCAGAACATGTCTGAGGTCTAGCAGATCTGCCCAGTCATGATAGCTAAGGGCTGGGAGTTCCTGATCCCAGCTTCCTGGATATTACTGGAGCAGATCTGCCCTAGAGGCAAGGAGAAATATTGGATGATCTGCAtgccagtcggatagtgttcc	1.67014	0.0614747	-0.631216	0.0853397
chr1:109519115-109519306	chr1:109519115-109519306	0.492754	0.854	gatggaccctatacgcggcAGAGAATAAACAAACCATGGTTCTGAAATTTGGTAATACACGTCTCTTTGtgaaacccatggattccccacccgaagcacatgggcaaggcacacacaattttatgcacatttcttgggggcatggactttataaagcctatccatggacacctaggttgagaatcTGTGCTCttctgggcctttaaagggtgccagtcggatagtgttcc	1.69803	0.584645	1.25744	0.292838
chr1:110078815-110079006	chr1:110078815-110079006	0.636364	0.951	gatggaccctatacgcggcGCTTGGTGCCTTCAGCAGGGGGTTCTGTGAAGGAGTAGcagagatgacagcagcagagacagacagacagGGTGGGATGAAAATGTGGCAGGTGCAGAAAATGCAGCCGACTTTCTTTTGAGCAATGAGGAGCCATTGAAGAGTGTtgaaaagcacatggggcagggcctgtagtaagtgttcgataattgtgccagtcggatagtgttcc	2.41042	-0.305763	0.40532	0.885462
chr1:114757090-114757281	chr1:114757090-114757281	0.414634	0.967	gatggaccctatacgcggcCAGGGCGCACGCCCATTCCCCAAGATAGAGGGGTGGGAGCCACGTGCCTAAAAGATTAGGGACTGGTTCCCTTTCTCAAGACGCCGAAGGGGAGACAATGAGGGGAAGGTTGGGTGCTGAGACCCTGCTCTAGGTGACTGGAGTAACGATGTCAATTCCGCCACACTACTGTGCCAGATGTGGCTGGGGAAtgccagtcggatagtgttcc	2.35862	-0.336146	0.0994738	1.04582
chr1:115783150-115783341	chr1:115783150-115783341	0.582609	0.863	gatggaccctatacgcggcTTCCATTGCCACTCCTTCCTAGAGTAAAGGAACTGCTAATCCTCCCTCTGACTCATAACTAAAGCCAGCTTTCAAAGTGGTGAGGTTGCAGAGCTTGAGGGAGGGGCCTCATGGTCCCAAATACCTACTCCACTTGTTTGCTACTCcaaggaatttgtatacagtcagttaatattattatcactcactcctgccagtcggatagtgttcc	2.1924	0.00633294	0.946127	-0.235088
chr1:115826185-115826376	chr1:115826185-115826376	0.625	0.878	gatggaccctatacgcggcTTTTAAAAATCAATGGCTGATAATACTGTTATCTGTGGTTATACAGCTGATACCAGCATTAAGGACCAAGGTGTCTGTACTAGTGTTTGTATTGCAGGAGGTGGAGAGCGAACAATACCATGAAAAGCAACAAGTTCCTGTGTGCTGCTATATTTGGATAAGAGAGGAAGAATGAGATGGAGGGACTTGTTtgccagtcggatagtgttcc	-0.182433	-0.404372	0.991932	-0.112062
chr1:116501630-116501821	chr1:116501630-116501821	0.714286	0.979	gatggaccctatacgcggcCTAGGGCCTTGGCAGGCCTCTGTGTGCTGTGATAATCACACCCTGAAGATTATTATGACATTGGAGGCATGCCCGGTCTGGCTCCAGACAAGGTGGTGCATGCAATATCATGGAGCTGCAGCAGTGTCACTTAGCCACATGTAGGGCAGAATGATGCTAGGCATACCCTGACAGATCTCTGGGTGACATAAtgccagtcggatagtgttcc	2.26892	1.10525	0.904951	1.18352
chr1:12203865-12204056	chr1:12203865-12204056	0.245431	0.943	gatggaccctatacgcggcattacaggcatgtgccatcacgcctggctaacttttgtacttttagtagagatggagtttcaccatgttggccagactggtctcgaaatcctgacctcaggtgatccatctgcctcggcctcccgaagggctgggattacaggcgtgagccaacatgcgcagccCATCTTTCTGATTTCTTAGCTACACCTtgccagtcggatagtgttcc	1.95336	-0.523236	0.495636	1.06986
chr1:12618325-12618516	chr1:12618325-12618516	0.875	0.994	gatggaccctatacgcggcAAGTTGTTGGGAGGCTTCACTACCGTTCCTCTGAGTGGCTGCTGCGGCCTCCCCTCCCCCTGCGCCGTCGCGGGGAGCGCGCATAAGGCGCGCACTCGGGCTCGCCGGGACTCGCGCTCTCCCGGGACTGGCTCCCCTCTCTGCAAGCCGGGACTTGCCGCCGGTGTCCCTGAGGGCTCGCAGCTGTAACTtgccagtcggatagtgttcc	0.719856	0.436723	-0.931167	0.0170233
chr1:151619725-151619916	chr1:151619725-151619916	0.787037	0.831	gatggaccctatacgcggcTAATTTAGGGCATCACTTTTCCTGATATTGGCATGCTAAATATTACTTCATACTCAGTTTGGTTCCACAAGTAAGCACACACTGTATATAAAGAACTGCTTGGCTTGTATGAGTCACAGGGTCTCTGCAtccctgcctttgagaagcttacactgcagtagggaaggtaaacaatttgctgtgtgtaaagctgccagtcggatagtgttcc	1.12321	0.0368623	0.273835	-0.09407
chr1:151713935-151714126	chr1:151713935-151714126	0.595238	0.994	gatggaccctatacgcggcCCTCCCTGGGCATACCTGGTGGCATCAGGCCTGATCCTCTACAATGTCTGTCCCTGCCCTTGCCTGCTACTTCCAGGCCTACCTCCAGCCCAGACCTGCCCAGGCCTGCCCAGGCCCTGCTCTACCCTGATGCTCTGTGGCTCTGTTCCTGGGACTCTTCCTGGGAGACAGAAGGGAGATGAGAGCTCAAGtgccagtcggatagtgttcc	1.9407	-0.686638	-0.527355	0.199717
chr1:154196943-154197134	chr1:154196943-154197134	0.508772	0.83	gatggaccctatacgcggcaaaaaaaaaGCGAAGGTGAGATGAAGCTTCAGAAAATAGAGGGCCGGGGAGGACACAGGCAGACAGAAGGAATGAGCGACTCAGTCTCAGGTTTCTGGGTCAGATCCAGGTCACATGTTTTGTCTCCTATAAAACTTACACCATACttgtcgttacttgttcagtgcctgcctcttcaactaggctgtgaatgccagtcggatagtgttcc	1.4028	-0.160076	0.908694	-0.0792416
chr1:15579505-15579696	chr1:15579505-15579696	0.353293	0.945	gatggaccctatacgcggcgcaaagacctgcaccctcccacctccaaccagaatgccacccacatgtgcttccacagacacattctggagctgccacCCTCCACCCGGGTCCTTCTGTCTCTTTCTCAAACTAAATTAGCCAAAGTCGGCCAATCCTGGGTAGACTTCCACTACTGGCAAATCAGTCTTTTGATTGAGAAAGGTGCCCTTtgccagtcggatagtgttcc	1.48458	-0.329776	0.734593	0.0646775
chr1:15681540-15681731	chr1:15681540-15681731	0.526316	0.952	gatggaccctatacgcggcATTCAACAGCAGAGAAGAATCCCAAAGCTTGTTGGGTCAGTTTTGGGGGACTGCATTTTCATGAACCAGAGCTGCATCCAGCAGGTTGGGGCCTGTATGCACCCTAGCCAGGATGGAGTGGGAAGGAAGTGCGCAATTCTGACTCCACAAACACCTTTGGTAAGTAGGAGGCTATTTCTACTCATAGATACtgccagtcggatagtgttcc	1.15756	-0.187658	0.716695	0.0594484
chr1:160415135-160415326	chr1:160415135-160415326	0.630435	0.988	gatggaccctatacgcggcATCAAGGGAAGCAGCCCACTGTGGGCACACTCAGAAAGTATGAGTGAGGGGAGGAGGTGTAGCATGGGGAGAAGAGGCCTGGGGTAGCCCCTGGACAGAAGCCCGCTCCTTTCTGCTCTCTGAGGTGTCCACTGATTCAGCCTGTTGGCCTGGCCAGAACCTGCCCTCTTCATGCCTCGGTTTCCCTGGCTtgccagtcggatagtgttcc	1.93255	-0.312518	-0.650329	-0.582497
chr1:160771400-160771591	chr1:160771400-160771591	0.70229	0.828	gatggaccctatacgcggcgacattagttattgacttcctgctatggagataggtatttggctctctcatccactgtcctccacactctttagccactcagcaacacaaaggcctttctgcccatcccgccagagtatgttgtaacatagctttttgctaaactgtatttaacatttatgacaataagtattcacattcgagccatgtagtgccagtcggatagtgttcc	0.0328309	0.459288	1.50298	0.0904849
chr1:173507500-173507691	chr1:173507500-173507691	0.55	0.754	gatggaccctatacgcggcGAATTGTGcacacacacacacacacacacaccacCtcccacccaattcttatgctgaagtcctaactcccagtatcctggaatgtgaccttattgaaatgggtcattgcagatgcaattagttaagatgaagtcatactggaataggttgggcctctaatttgaacaactagtgtccttataaaaaggggatgccagtcggatagtgttcc	2.43145	0.25248	1.57736	0.148864
chr1:178278135-178278326	chr1:178278135-178278326	0.666667	0.926	gatggaccctatacgcggctacgaaactgatgagggctgggcgtctcatttacataaggtgtgaatttctggtacctccaccccgtcctgctagtgtacatgtgggcccttagcttgagttactccataatgctttgttccccttactgcacatgtgttaggggatggaattttccattgtggccatgtctgggcaagtcatctctgtaatgccagtcggatagtgttcc	2.00151	1.06631	1.23821	0.11545
chr1:182869575-182869766	chr1:182869575-182869766	0.548387	0.939	gatggaccctatacgcggcGTTGTCTAGTTTGGTCTGGTCCAGTTTGGTTTGGTCTTGTCCAGTCCAGTCTTGTCTTggagtttcactcttccgcccaggctagagtgaagtttcggcatctcagctcactgcaacctccgcccctgagttcaggcgattctcctacgagtagctgggattgtaggcgcctgccaccacacctgggtaattgccagtcggatagtgttcc	2.40576	-0.910588	0.118957	0.226539
chr1:22142290-22142481	chr1:22142290-22142481	0.666667	0.995	gatggaccctatacgcggcGGGAGACCAGGCGTCCTGGTCCCTTCCTTCTGTCTCCGGCTCCCGCCCCCCAAGCAGAAACAGGTCCCTGCACGCCTCcagcccagcccgcagcgcggcgcagctcggcgcagctcggcgcTGGGAGCTCGCTCCGGACTTCTCGGGATTAACCTGCTATTATGTCCCGGAGCCCTTCCCTGCAATGGGCTtgccagtcggatagtgttcc	1.21983	-0.174337	1.29146	-0.0989596
chr1:222099535-222099726	chr1:222099535-222099726	0.704545	0.852	gatggaccctatacgcggccatagtgttgttataagggttagactatcatgcatcattagcacctggcctagtgtgagcccataaatggAATTCAGTGAATGCTTCTTCTGCCTCCCTTTGTGCTAAGAGATGAGTTGCCTTGCCCAGGTCATCAGCTTATGCATAGCAAAGACAAGGCAGAAACTTTAATGTTTAAACCTGAAAATCCAtgccagtcggatagtgttcc	1.18116	0.231458	0.856409	0.176162
chr1:224503785-224503976	chr1:224503785-224503976	0.642857	0.997	gatggaccctatacgcggcATTGCCGTGGGAGTGCCAACTACTGTGGAATAACAGGCCCAGCCCTGCAGGCTCGGGCACGCTGTGCTGTAGGCCACAGCAACCACAGGCTCTGAGGCCTCTGGCCGCTCCAGGAGGGAGGGGTGCCGGGACAGAGACGCCCTCAGGCCTGGGAAGGCAAACTTGGAGGTGGGGTGGAGGGGACTTGAGGAtgccagtcggatagtgttcc	2.56985	-0.959448	-1.64625	0.0477594
chr1:224558565-224558756	chr1:224558565-224558756	0.409524	0.921	gatggaccctatacgcggctgtgctagcaattctaaacaatgcaataaaattctcttccccACTGGAGTAAACTGCTCCCACCACTCCTCCTCCTTAGTCAGTCCCTAGTggggaaaaagtccccaccccttgatgggagtggtgacaaagtcacattgcaaaggggcacatgcactgggttgggaagaattattacagcccactttgtatgccagtcggatagtgttcc	2.08556	-0.229777	1.4365	0.033092
chr1:230915295-230915486	chr1:230915295-230915486	0.732143	0.898	gatggaccctatacgcggcAACCAGGGGGAGGGCATGGCACTTCCCAAGGCTATGCACCTGAATATGGGgtgtgtgtgtatgtgtgtgtgtgtgtgtgCACAGCTCAAGGCAATTCCACCCACAATTCAAGGAATATGGAGGCTGACAGACAAAGCTTGGATTTCagatgtaaataaaactagagttaataaaaatgtttactgcagtgctgccagtcggatagtgttcc	0.874335	-0.215716	0.34832	-0.0268925
chr1:234622177-234622368	chr1:234622177-234622368	0.452489	0.828	gatggaccctatacgcggcAATGACTATGGTAAATTCCATTCTCAACCACACATTAACTCAGAGAATTCTTGAGCTACACAGTGACAGACTGAGCTCAAGGAGAAAGACAGGCATTCTGAGTTTCAGACTACGGAGCCATTTGGAGGTGACATGTACAGAACAATGCACAGCTTTGAGATTTTATATTGGTCCTTCCCTGCCCAATGTCAtgccagtcggatagtgttcc	1.96613	0.135663	1.23728	-0.162916
chr1:235654345-235654536	chr1:235654345-235654536	0.495652	0.878	gatggaccctatacgcggctgaatgcctgtgtgttcagtgaactcttcccctttggtgggttggaactcagatgtatccgaatcccctgtgagctccgagaattgttcagcttACAGCTGCCTGTACATTCTTTGCTCAGACCCATGGAGCTTTGTGTTATGCACATACAGCTTAGTATTCAGCCAGAGCCTCCATTGGACCCACAGGCAtgccagtcggatagtgttcc	1.78518	0.160932	0.994975	0.671943
chr1:24206675-24206866	chr1:24206675-24206866	0.588235	0.967	gatggaccctatacgcggcCTGGGAGGGGAGGAGGGGAAGGAAGGAGAGCTAGAGGCCAGGGCAGAAAGCCAACAGCTGGCTTGGACGGGGCATTGTGTGATTTGGAAGGTGCCATGTGTCCCAGGGGAGTGGCATTTTCACCTCCAACCTCCTCTCTGCTCATCTGGACCCCACCCCTCCCCTTTAGCTGGCTCCACACTCCCTCCCTGtgccagtcggatagtgttcc	2.8196	0.31557	0.287546	0.414339
chr1:30216695-30216886	chr1:30216695-30216886	Low Reads	0.839	gatggaccctatacgcggctgcacacaggttaatatatacacatacacacacatgcacacacacgtgcacacatatatgcacatgcatgcacacacgtatatgcacacacatgcacatgcatgcgcacatagtcacacacatgcacacattagcatatgcatacacatacatgcacacatgtatatgcacacacaatatacgcacacgtgtgccagtcggatagtgttcc	NA	NA	NA	NA
chr1:32989145-32989336	chr1:32989145-32989336	0.578431	0.94	gatggaccctatacgcggcGTAATAGGTAGCTCACTATTTGGCTGGGTAGGGTAAACCGCCTGGTCAAGCCTGTTCATACAGGCATGCCAACTGCATATGCACTGTAAAGACCTTCCCCTAAAGGCctcttctccaaggtccctcagctgtgcttaggtctctctttagcttcagggtagctctcctgtatgtctgagcctcagataagctgccagtcggatagtgttcc	1.8818	0.206272	0.355679	0.414505
chr1:37946845-37947036	chr1:37946845-37947036	0.5	0.994	gatggaccctatacgcggcCCGCCCCAGCAGGCCCATTGCATCAGCTGCAGGCCGGGGGTTGGGGGGTGTCCCAGCCCTCAGCTTGCCCACTCCCTcctgcccagccctgccctggctttcctgctctgcTCCCACCCACAGCTCCCTGACATTGTCACCTACCTCCTGAGCTGTCACCACAGGGCGCACGGGACTCCGCTGCCCCAGGTtgccagtcggatagtgttcc	1.51035	-0.818632	-1.77691	1.04801
chr1:38563987-38564178	chr1:38563987-38564178	0.636364	0.962	gatggaccctatacgcggcCATTTGCAGAGAGTGGCATTTCTAAGGTACTCTTAGATTTCCTCCCCGTGTCTCAGTGTCCTCCAGGAGTGTGCAGGGAACAGCCTGTGGTTATGCGCATTTGTGCTGGGAAGAGATGTAACTATCCATGTGCAGGACATTtgggaggggtgggagtgtgtgggtacgtggccctgtgcaggttgagtgtgtgccagtcggatagtgttcc	1.81891	0.138529	0.615581	0.621434
chr1:41385835-41386026	chr1:41385835-41386026	0.333333	0.987	gatggaccctatacgcggcgtgtgtgtgttaggggttagtgagtgtgctgggcaggtggggtggtgcttgaggttctccctgccgagtgtgcacatggctgggcgtgtgtgtgtgtgtgcgtgtgtgtgtggtgGGAATGACAGTGGATCTGCCTCCAAGTGTGCCCACACAAGTGCCGGGGCTGTGCAGTCCATGCCTGTGTGAGGTGCtgccagtcggatagtgttcc	1.42638	0.580008	0.607501	1.486
chr1:53025040-53025231	chr1:53025040-53025231	0.5	0.906	gatggaccctatacgcggctatttccctcttctattcactcttcaattcactataatctgacttccaccctccactgaaaactgcttttgtcaaggtcaggtcatctgtactctccatgtgcacatctagtggatacttgaccttgtggcagcatttgacagtttgcccctccctcctggaatcttgctcccggctcctatgacaccatgtgccagtcggatagtgttcc	1.81388	-0.146545	1.00296	0.783829
chr1:8006115-8006306	chr1:8006115-8006306	0.455782	0.945	gatggaccctatacgcggcgggatttcaccatgttggtcaggctggtctcgaactcctaacctcaagtaatctgcccaccttggcttcccaaagtgcagggattacaggcatgagccaccatgcccagccCCCACAGCTCTCTCTCTAAGACAAGTGCAAACTAGTACCTGGAAAGGAGTCCTTTCTTTCCATTCCCGAGCCCCCTCCCCtgccagtcggatagtgttcc	2.51822	-0.0860035	0.61525	-0.0796682
chr1:83712275-83712466	chr1:83712275-83712466	0.828571	0.977	gatggaccctatacgcggcTTAGATAAACAAAATCTGGAGTATCTGAAGGGTGTGTAAGGCAGAAGTCATGTGAGGTCTGCACACAGCACACTGCTACCTACAGTGTTGGGGGAGTGGCATTGAGCACCATTATCATGCAAGGTGGAGGTGGGTGCCAATAATCACCACTATCATGCAAGGCTAGGGTGGGTGAGGGCAGAAGCCACTCTtgccagtcggatagtgttcc	2.62472	-0.37234	0.363488	-0.0639288
chr1:87083825-87084016	chr1:87083825-87084016	0.8	0.894	gatggaccctatacgcggcTGCTGGAATGTTCCTGTATTGCCTGCTTTAGCATGTGTGTTGGCAGGGTGTAGATACATACACCCCCACAACGACCCTCCTCCCACCCTATGTAAATGTACTCACTCTACAGCATTGTAAAGGATTTCATTGTGCCATTTTGTTTTCAGAATCATCTTTCACTCTTTTGTGAGTATAATGATAGTAGCTGTtgccagtcggatagtgttcc	-0.209404	-0.523186	1.63711	0.222976
chr1:87711585-87711776	chr1:87711585-87711776	0.683333	0.839	gatggaccctatacgcggcTATAGAGATTGAATGGAAGAGTGCCTTGGAAAGTGTCTCTACCaaatggcacctgagctgaatgttgtagaataagagctgttcatcaggatgacaatgggaggggaggaggctgagataaaggcatttcaaatggagggaatagcaaagatgtggaagcatggcctgtcattaaactgcaagtagttcagtgccagtcggatagtgttcc	-0.387145	-0.963724	0.865165	0.0617561
chr1:94869380-94869571	chr1:94869380-94869571	0.785714	0.956	gatggaccctatacgcggcCCTGTAGTGAGTCAGTGGTGCAAACAGGGATAGGTCTTTCAGATTCTAATCATGGTGCCTGTGCACTAGGCTGTGGCTAAACCTGCTTTGTAGTGTCTTTTCCTTGGGGTGACTCCTGTAGAACTGGGTGTTGCCAGCTGATATGGGTGATGCTCAGAGGCCTAAGGTTCAGGAGATTGGGAAGAGGAGGAtgccagtcggatagtgttcc	2.22219	-0.375339	0.000870212	0.232222
chr10:103900410-103900601	chr10:103900410-103900601	0.666667	0.964	gatggaccctatacgcggcTAATTATTCAAGAGCGGGGTGAAAGGAACGGAGTCTAGACTGAGGTCCAGCGGGCAAGTTCCGACAGGCTCCAGGGCCTTCTTTCCTGCCCTGCATCACCAGTGCAGTCAAAGGGCTCTGCATGGCCTTGAGACAAATTCTGTACAATGAGTTCAGCTGGGCGTGGCAGCAATAGCTTTAAACAACCTTTCtgccagtcggatagtgttcc	2.59799	1.57779	0.62724	-0.184035
chr10:10847627-10847818	chr10:10847627-10847818	0.717949	0.914	gatggaccctatacgcggcGTTCTAGTGTATTTTAAAAGGTTTCTGTATGCAAGAGCGTGTTCATTGTGCAGAGCAGAGTGTCTGTTTTAAAGCAGTGGCTCTCAGCTCTCATTGTTCTGCAGAATCAcctgggccctaccccagagcttctgattcatttggtctgagatgaggcttagccgtggttttagttttaagctccctggagatgccagtcggatagtgttcc	1.50713	0.394063	0.899424	0.457363
chr10:128885275-128885466	chr10:128885275-128885466	0	0.841	gatggaccctatacgcggcacacacatattgatacaggcacacatgcatattcaaacaggcacacacaggtgtattcacaaaggcacacatatgcacatacattcacagacaggcacacacattcacacaggcatacacatgcagacacacattcacatatgcacacacaggcacacacacgcatatgcacacagacacacatattcatatgccagtcggatagtgttcc	0.678159	0.794626	-1.66844	NA
chr10:131757975-131758166	chr10:131757975-131758166	0.672414	0.978	gatggaccctatacgcggcGGGAGCTCCACTGAGGAGGGTGTGAGACATCACCAGCTGTGCCTGCATCCCCATCACAATCTCATAGAGAGCGGGAACAGCTTCCCAGGGAACAGCTCCGCACCCTGGGCATGAACACGAGTGCGTGTGTGTGACTATGAGAGTGTGTGAGGGTGTATTTGGGCATGAgtgtgctgtgtgcatgtgtatattgccagtcggatagtgttcc	2.15195	-0.0755756	-0.0671722	0.163759
chr10:13758445-13758636	chr10:13758445-13758636	0.870968	0.974	gatggaccctatacgcggcTAAATAAAACTGAGGTTATATAGTCATGCATTTAATAATAGTGATAGATGCAGGAGGCATGCAGAtgcagataaggaaacctgcacagggtcttgcccgggcgtgcctgcaagggactggggcccacatgtgcactaggagaagggggtggagccaccaagaattcatgccttatgcaggggaggagactgtgccagtcggatagtgttcc	1.79571	-0.0295079	0.521424	0.0690064
chr10:3575765-3575956	chr10:3575765-3575956	0.782609	0.865	gatggaccctatacgcggcGTTTCAGAAAGTGTATTTTCTATGAAACTCTGCAACTATTAGGATGTGATTGTTCATGGGCACAGACAGGAAATACGTGTTTAACAATGTCCTCAATAGCCCCAGCTCCAAGAAGGGGTCCCACCTATGGTGGCTGGTTGGCAGATAGTTATTGAAATTCAAAGTGCATGACTAGCATTTCTTGAGAAACTtgccagtcggatagtgttcc	0.232356	0.24912	0.570618	-0.417509
chr10:72694593-72694784	chr10:72694593-72694784	0.611765	0.921	gatggaccctatacgcggcAAGAATAGATGTTCTGGTAAAGGTCCCTGAGAGACACTAAGGTTGAATCTTGCTTGGGAGACATCCTGTGTATGTGCAGCAGATGGCAGTCTGCATTGGAATGGATCACAAGTCCAGTTTGTGCCACTTTTGTTCCGCTGTATGGTATGGTAAATTACAACCAGGGGGGCATAACCAGTTACAGCACTGCCtgccagtcggatagtgttcc	1.31605	-0.0738313	0.701207	-0.0283815
chr10:77674175-77674366	chr10:77674175-77674366	0.666667	0.93	gatggaccctatacgcggcCTCCTAAGAGGCTTCTCATAGCAAACTCCCCCTCCTTCCGCTGAGAGGGTTTGATGGCAGGCAACAGATGACTTAGGACTCCTCTAATGGTCTttaggaacaggaaggcaccaccaccattatcatgcaacattgttctggaagtgcaagccaatgcaattagataaggagaaaaataagaggtaaatgtatgccagtcggatagtgttcc	1.71131	-0.0710709	0.371116	-0.522485
chr10:79349860-79350051	chr10:79349860-79350051	0.527778	0.991	gatggaccctatacgcggcCTCTGTCAGCCAGGCTGCCCTCCCTGCATTAGCCCTGTATCCAGGCTTCACTGCACATGGAAGCCCAGCCCCAACCCGCTGCCACTCCAGGTCAGTGGCAGGCCCTGCCCGGGGGACTGGGAGGTGGAGTCTATCAAGAGAGAGCTGGGTTGGGAGATGGATGTGCTGGGGGTGGCCTTGAAGACTTTGAAtgccagtcggatagtgttcc	2.2316	-0.768058	0.368214	0.0958333
chr11:108592035-108592226	chr11:108592035-108592226	0.575758	0.919	gatggaccctatacgcggcTTCTGAAATTCTTCTTCTGAAAGTTGGGTGTGCCTTGTGCGGTGCATGTGCATATGTGTAGGTACATTATGCACGTGGGTGTGTGTGGGTGTGGCATACTGTTCTCCTGAAGGCACACTTTCTACACTGTTCAGGGGAGGGGAATGATAAAGCCACTTTTTCTCAAGGCAGATGGTATGAAATCCATATTCtgccagtcggatagtgttcc	2.17068	0.231315	0.155177	0.341042
chr11:11929445-11929636	chr11:11929445-11929636	0.74	0.883	gatggaccctatacgcggcTATGAACTTTTCTCTGTTATGGTTCATTCTGGGAGCGCTGCTGGTGGTCATTATTATGCATGTATAAAGTCATTCAGTGATGAGCAGTGGTACAGCTTCAATGATCAACATGTCAGCAGGGTAAGGAGGTGTCCTTTAAGATTATTACTCTGAAAGGTGGGAGTAAGGATGTTTCTAAACAACAGTAAAGTtgccagtcggatagtgttcc	1.5707	0.273693	0.681824	-0.00409696
chr11:12066005-12066196	chr11:12066005-12066196	0.616667	0.987	gatggaccctatacgcggcattgggaatctgggagcactcttcttggtgcctttggctcaggatcactcacaaggctgcagtcaaggtatcccctggggcagccatcgtctcaagcctccgctggaagagggtgcatgtccaagcttgcccatgtggctgtgggcaggcctcaagtcttcactggctgttggctgaaggcatcaatttcttgccagtcggatagtgttcc	1.75339	-0.637993	-0.722342	0.689593
chr11:132151810-132152001	chr11:132151810-132152001	0.597403	0.821	gatggaccctatacgcggcTTCACTTCGTGTGTTAAAGTAATTCCAGAGAGAAAGGGACTAGACTAGGGAGACACCCAGCCCAGGCAGTGACTTGCAAATAATGGAAGTATGGCCACATCAGCCCCTAATTTACCTTTGATTGTCTCCCTATTTCTGACTCTCTCTCTTACCCACTTGATATATACAACCGTGTTTCTTTCCAATCCTGAtgccagtcggatagtgttcc	0.655285	0.0700288	0.409224	0.154754
chr11:13578580-13578771	chr11:13578580-13578771	0.767442	0.924	gatggaccctatacgcggcaggtgagcaatcacagtatctgtttataacttcatatcactgaaagaggaactgaatagggtagaaaagacaatattgaattgctgacaccacccctgccccatctcctggcagtgaccacgtgtcacagagagagaatctgtgcacttgggtgagggagagtgcagggattgcgggaaatcagtactgcatgccagtcggatagtgttcc	0.793121	0.189092	0.291514	0.292996
chr11:16382310-16382501	chr11:16382310-16382501	0.727273	0.76	gatggaccctatacgcggcTGCCTTTGTCCTTTGGTGGCCACGATATCTTCATTGGAAGCGTCTATTGCTGTCATTATTTCTAATTGAAATCATCCTCTACCTCCACACCCTTCCACGAAGGAAACATGGCTTTTATCTTTGTCTTGCACATGCACACAACAGAGGGAGGGAGAATAATTTGCTATTTGCACTTTCAATAATAAAATAGCtgccagtcggatagtgttcc	1.71458	0.749437	1.73267	0.363525
chr11:20535625-20535816	chr11:20535625-20535816	0.741935	0.831	gatggaccctatacgcggcttttgatagtctgatagggctctggcggatggtaactcccatcttaccatgttgcaacttgcaagcttttgtagtgctgatgcttctgttagactggcccaatcttgcttgtcattaaatttccagtttacagcttggcatgtctacaccctcagaacatgtttgtcaaatgaatgaatGAAACAAGGAGAtgccagtcggatagtgttcc	2.29301	0.00531962	1.63631	0.470186
chr11:45158360-45158551	chr11:45158360-45158551	0.511111	0.995	gatggaccctatacgcggcAGCCCCTGCCTCCCTCCCTGCAGCTCCCAGACAGGCTGGGCCCCAGCAGCAGGCCGGGCTGTCTGGCTGCTGTTCAACAGGGAGTCCAGCTGCCTGGGGTCCTACAGAACGGGGCTGGGCAGGCATTCTTCTCTGTCCAGGCTCTGGCTTCAGGGCCAGGAAGGCAGGAGTTGTTGAGGTGCCTTAGTTTTtgccagtcggatagtgttcc	1.55344	-0.708205	-0.5199	0.195134
chr11:46450795-46450986	chr11:46450795-46450986	0.764045	0.939	gatggaccctatacgcggcatacatggcacatacatttgccaaaaccagtgaaatttacaacaccaagcatgaaccctaatgtaaacgcatactttgagtgataatgatgtgtctacgttggttcatcagctgcagcaaatgtaccacactggtgtggacagtggggaagcctgtgggtgtaaggggagggagtatatgggaactgtctgtgccagtcggatagtgttcc	0.432289	-0.2593	-0.0698792	0.317198
chr11:57287915-57288106	chr11:57287915-57288106	0.455556	0.944	gatggaccctatacgcggcAAGTGTcacacatttttacacctgcctggggtgcctttccctccctcctcccttgaccctctgaaaaacaccaccttccagtccttccccgccaattgctccatgacatgtctcttcaagccctgagtcagtgaaccgtgctacatggtcttgcattgtacacttgtaaccattatcatccctatgacacctgccagtcggatagtgttcc	2.18657	-0.520862	0.515093	0.737258
chr11:59667557-59667748	chr11:59667557-59667748	0.757576	0.811	gatggaccctatacgcggctcctacaatcagtgtgaacatgggcaactcaGAAAATTTCTAattaattcatcaaataccttttaaggacctattgcgtctaaggttctgtgctaggcTGTAAGGCTCAATGTCTTACATTGTAATGCAGGGACAATACCAACTATGGCAGAGAGTTGTGATGATCAAAGTGGGCAAAGATTACAGATTATtgccagtcggatagtgttcc	0.812008	-0.418739	0.213762	-0.191251
chr11:65420920-65421111	chr11:65420920-65421111	0.794872	0.94	gatggaccctatacgcggcTGGGATTTGGGAATGATGTGTGTGAATTAGAGAGATTTCGAGACCTGAAATAGAGAAAAGCAAGTTAAGACATCAACTGGGGCCCAGAAACAGCACTACAGCGGGGACGACCCACCTCTCAGATGCCTGGTGAGATAAAGAAAGGTCTGGCTGACTCCACTGCCCAGTACTGTGAAGCAGCAGTGAAGACTtgccagtcggatagtgttcc	-0.0255937	-0.239308	-0.0493129	-0.0889783
chr11:65437495-65437686	chr11:65437495-65437686	0.622449	0.804	gatggaccctatacgcggcctaatggttttacatagtgtaatctgcacttcaaaatagcgaagggaagccctacctcattattctacttttccagaattctcctggctattccaggCTGCATGTTTACCTTAACCTTCCCTGTGATGTCTTCATGCCGTTGTCTTCTTATGCAAGAATAAGGTACGTCTTTCCATCCACTCACGTCTATTtgccagtcggatagtgttcc	1.0489	0.595115	0.674569	0.574755
chr11:65437630-65437821	chr11:65437630-65437821	0.691667	0.916	gatggaccctatacgcggcGCCGTTGTCTTCTTATGCAAGAATAAGGTACGTCTTTCCATCCACTCACGTCTATTTAATTTGACTTTGCATTACACAGAAAGCTGGTCTTGGTCTGTCTACCTCGGCATCTAGTTGTCCTCACTGCCCCCTAGCCGACCCCACCCCATCTGACTGACTACCCCATCACAGAGTACTTTTATTTACGTTTTtgccagtcggatagtgttcc	0.732421	-0.206947	0.914786	-0.230084
chr11:65899145-65899336	chr11:65899145-65899336	0.590909	0.995	gatggaccctatacgcggcTGGGGCTCAGTGTTCTGGGAGAAGTGGGTTCTAGCTCTGCCGCTGGGCCCTGGGTGTGGGCGCCCAATCGTCCGGGAAGCGCCCACAAGCCCAGGCAAGTCCCGACAGCGGTAGCCCGAGCCCAAGCGCTGCGGGCCCGGCGTCCCAGTGACCCCAGTTCCGGGTCCGAGGCACCGCCGGCGGCATCTCCCtgccagtcggatagtgttcc	2.35292	-0.914275	-0.737779	-0.0291587
chr11:70156435-70156626	chr11:70156435-70156626	0.509434	0.805	gatggaccctatacgcggcCTGGGTTCTGAGAGCCTTCAGGACATGTGTCACCGCAGACGACGTTTTAACTTGTAGTGCTAGCTGCTTGTTTCAACTTGCTCCACAAAGGAAAAATAACTATTATGGTCTGGGTGGCACTGGGAAAACATCTTCCATCTTCTAGACCTAGAAGTGAGACTTTTAGCTGAAGAAATGGACTCCAAGTCCAGtgccagtcggatagtgttcc	-0.637362	0.0323155	0.369392	0.191864
chr11:83364350-83364541	chr11:83364350-83364541	0.525773	0.826	gatggaccctatacgcggcATGTGATAGTATTGGAATGCtatgattgttaatgttgtgtcaacttgaatgtgccacagggtgcccagattgaacattatttgggggtgtgtctgtgaggttgttcccgatgagattagcatttgaatcagtggactcagaaaagtttccctccccatgtgagtgggcatcacccaatccattgaaagccttgccagtcggatagtgttcc	1.75691	-0.136462	1.49769	0.640964
chr11:94928260-94928451	chr11:94928260-94928451	0.645833	0.934	gatggaccctatacgcggcGAACAATCAAGAGCTGTTTCTCTTTGCTCTTCCTCATAGCCATGCTGGAGGCATTCATAGGCACATCCTGGTGGAGGGTGATTTGGGTGGGTAGGAATGGACTTGTTCTGTTGACATTGGCATGAAAGGACTAGAGTGCATCCATCATTCTATGGGTATTTAATGGGCCCTATGTTGAGCTGTGTTCTGGTtgccagtcggatagtgttcc	-0.126405	-0.398552	1.50133	0.289773
chr11:95359890-95360081	chr11:95359890-95360081	0	0.881	gatggaccctatacgcggcCCTACCTGTTTCTTGCAGTCGTGTATTCTGGGACTTTCCTCATGGTGGGACCTTTCACACAACCCTCCTCTTCAAGCTGGGCAAGCCTGTTCTTGTCTCTCTTGTGCTTCAGGAGGAAGTACTGGAGAAGATGTAAGTTTTTAAGCCTTCATTTGGGGGGATGTGGAATGAAGGCAAAGGAGAGATgggcatgccagtcggatagtgttcc	3.10186	-0.349219	1.3047	-0.182464
chr11:96243420-96243611	chr11:96243420-96243611	0.705882	0.961	gatggaccctatacgcggcGAAAGCTAGCAGGAGGCGTTGCTCAAGTTCAAAACAATCTGTGCGTGTCCAGGCACGCGCGGAGCCAGACCCCAGCCGCGCGGCTCAGACCTCGCGAGAGCCATCACCTGAGAAATCCACAGCCTTTTCTCATCAGGCTTAGACTGTTTTTCCCATACCTCCAAGAAGGAAGACCCACATGTTAAAACTATtgccagtcggatagtgttcc	1.51343	-0.0483111	-0.191555	0.606185
chr12:103643307-103643498	chr12:103643307-103643498	0.716763	0.984	gatggaccctatacgcggcaacacaaacatccagtccatcgcactgttcttcaaacatgccatggtgctccccactcctggcccttgcacgtgctcttccttccacttaggatgccatctccgtgctccacccacctcctgtgagtcagcctaacaccctgctccttcaatggccagcctaagtatctccacctctaggatgcctccctgtgccagtcggatagtgttcc	1.20471	-0.738294	-0.0202493	0.100908
chr12:103643445-103643636	chr12:103643445-103643636	0.619048	0.974	gatggaccctatacgcggccctgctccttcaatggccagcctaagtatctccacctctaggatgcctccctgtcctcccagtgctctctgatgcccctccctctgggctcccagagcaccctgGAATGTGTCTATGAGAGAATTTAGGGTCCAGAACTGTGATAAGGATGTAGCACAGTGGCAGTGAGCATAggcgctgccagttacaggtgccagtcggatagtgttcc	2.17243	0.0889239	0.257128	0.598223
chr12:107075545-107075736	chr12:107075545-107075736	0.76087	0.83	gatggaccctatacgcggctgtaatttacacaggaaagtcaacttgaaattccatcagcaaaatcagcagaacaatactcaTTTATACATTCAATACACAAGGACATACTGACACCCACCCTGTGCCACGTATTGAGCCACCAgacctaactatggttttaaaaatattactctgaattccacatggaacagatgggaaaggtaggcacatgccagtcggatagtgttcc	0.997877	0.38228	-0.112046	0.698225
chr12:108067355-108067546	chr12:108067355-108067546	0.862745	0.888	gatggaccctatacgcggcTGTGATGTCAGTTTGTATGTACGAGAACAGTGGGTGTGGGCAGTAAAGGGGTGGGATGAAATGAGCATCTGTGTGTGTGTTTGCGCATGTGCATCATGTGTACACACATATGCACACACATGCCTAGTATCTGCTCTCTCCTTATTCTAGATTACCCCTACCCCCTTTTATTAAAGACTCAAGaggatctttgccagtcggatagtgttcc	1.86738	-0.305127	0.457608	-0.136371
chr12:108701195-108701386	chr12:108701195-108701386	0.61828	0.84	gatggaccctatacgcggcGACAGCACAAAAGGAACTATCCCAGGTCACACGAGAAACCCGGATGTCATCATAGCACTGGTCATTTTTCACCGCTTGCCCAAATACATGCCGAAACTTGCTCTGTCGTACCACTCGCCTCATCGTGTCTGCAAAGGAAGAGTGAGAATTATGTTAGAATTATGCACCAAACTGAAAGCTTTACTTTTACAtgccagtcggatagtgttcc	0.825258	0.825719	1.44223	0.357451
chr12:110108145-110108336	chr12:110108145-110108336	0.586957	0.87	gatggaccctatacgcggctctttccttccccgtctctttccccaggtgttagcccagtatcccagtctgaagacgtccgccctttatctttcacagggattcccttgataaatcccctgcaagtctgagcctgtcctggcatctgcttcccagaggatccaaattaacacaGATAACTTCCATTTTGTAGGATGAGATAATGAAGTCTAtgccagtcggatagtgttcc	1.35641	0.411074	1.13396	0.16364
chr12:113656795-113656986	chr12:113656795-113656986	0.372414	0.942	gatggaccctatacgcggctgagcccggacctcacaagagaccatctgcacttctgctctctcttggggccctgtctccgaaatgaggacaagcctgggctggcctcctggaaaatgagagaccacgtggagcagaacagtcattccagctgagtcagcccccaaccaagccaccagctgattttagaactgctcaactgacagtagacttgccagtcggatagtgttcc	0.792217	-0.331172	0.217922	0.243386
chr12:122402375-122402566	chr12:122402375-122402566	0.641509	0.987	gatggaccctatacgcggcactccagaggcagagatgggacgactgcttgagcccaagagtttagttagaagctgcagagagctctggtcatggcactgcactccagcctgggcaacagagcaagacctcatctcCTGCctgggcgtgctggttcatgcctgtaatcccagcactttgggagaccgaagcacatggatcacttgaggtcatgccagtcggatagtgttcc	0.11642	-0.524352	-0.873382	1.25164
chr12:124578140-124578331	chr12:124578140-124578331	Low Reads	0.983	gatggaccctatacgcggcGGCCTCAGGAGGAGAGGCCTGCAGGGGCGGGGCCGAGACAAGCCTGGGCAGGGAGAAGGGAAGGGAGCCCGTCTGTGCCTGTAGCCTGGGCAGGGAGAAGGGAAGGGAGCCCGTCTGTGCCTGGAAACCAATTTGCTCTGGCAGCGCTGTGGAAGAAAAATTCCACGCATGTCCCCGCGAGCCCTTCGAAGtgccagtcggatagtgttcc	NA	NA	NA	NA
chr12:52176083-52176274	chr12:52176083-52176274	0.574468	0.983	gatggaccctatacgcggccagggtgaaaagactggccagacattttctggaaagaggcaggctaagcaggagcttggtaaacaaaagcaggaaatggagcgttcagaacatccacagacgtgttcagacatgcaggcccctgccgggctgcagagagtATGACAATTCGGGCTTGTGTGGTGTGGAGGTACCCAATGGGATGGGACCCCtgccagtcggatagtgttcc	1.79549	-0.805365	0.995468	-0.0712978
chr12:54161365-54161556	chr12:54161365-54161556	0.54023	0.99	gatggaccctatacgcggcCCCCAGACCAAGGGCCAACAGGCCCCAGCCTGTACCTCTCAGCTGGGTCCCAGTGAACTTGGGCCTCCAAGGGGCCTTCCCCAGGCACCAGGGGAGGGCAGAGGGCAGGGCTGGGCCTGGACTTGCAGGATGCTCAACAGAGTTTGCCCTACCTAATTCCCACACCCCTCCTCTTGTACTCTTTCCCATCTtgccagtcggatagtgttcc	2.26804	-0.679484	-0.228885	-0.302638
chr12:57049105-57049296	chr12:57049105-57049296	0.638889	0.989	gatggaccctatacgcggcCTTCTGGCATGGACTTTGCCCCAGAGGGACACACCTAGCTTCTTGCGGGAGTGGGCAAGGAGGAGCACAGTTGGAACTACAGGGAGGGTGGTGGGGCTTGGCCCCCATGCAGTAGGCACATGGCAGGTGTTCCCTAAGGAGGAAACCTGGCCCTCCTCAGTCTTTCCTGTGAGACTGAGTAGGCAGAGTGGtgccagtcggatagtgttcc	2.20533	-0.160138	-0.601906	0.362163
chr12:64086045-64086236	chr12:64086045-64086236	0.617284	0.895	gatggaccctatacgcggcAAGCCAGCTTTCTTTACCATTGTCATGTTGGCCTTGCCCTAGAAATCTGAATCACTGCATTATGATATGATAGGCTGAGCTTAGCTGTTTGTGCTGCAACGTGACCATCCCCTGCCAGCTATATTTTCAAGCTGTTTCAGGACCATGTCATTATTTTGCAAACAAACCAGCTGAATGGTTCAATGTTTCCCtgccagtcggatagtgttcc	0.58559	-0.164929	1.41651	0.0448312
chr12:72025560-72025751	chr12:72025560-72025751	0.64557	0.724	gatggaccctatacgcggcAAAAGCTTGTAAAAGTTAGCATAAATCTTACAACCATAAACACTACTTTTTCCCCCACAGCAATGGTTGCCCCTCTCTTATTCTAATGATCTGTTCTGTGGTGTACttacaggaatgccaaaaagtgcatttgggtggggcttttccatacctttcataactgtggagaacaattaaCAATGAGCTGAGTCtgccagtcggatagtgttcc	1.85083	0.526301	2.09907	-0.388979
chr12:8687985-8688176	chr12:8687985-8688176	0.776786	0.858	gatggaccctatacgcggcTCTAGAAGAAACAGCCATTCAGGAAGAGCTTATGAAAGGGGTGGAGAATGCACTGCCTGTGTATGCTGCAAGACCTTTCTGCAGACATTGTGTCTTTGTGAGCTGACTGCAGAGGCCATGTGCATGTGAAATGTATGAGAATGTATGTGTTGCTTATTTCAGATCATGTATGAACCTGTATGAATTGCTGAtgccagtcggatagtgttcc	0.642004	0.348672	0.899516	0.0374179
chr12:9347440-9347631	chr12:9347440-9347631	0.464567	0.925	gatggaccctatacgcggcGCAAAGCTCCAGTACCCTCAGGCCACACCTACTGGAAAAATATATGTCAGCCCCAGAAAATTGTGGGCAAGATGAGGCAAGTCCTGAGCAACACAGGAAACTGCCCTCCTCCTTTTCTGGCCCCGCTTCCACTGTGATGCTAAAGATCGCATCAAGGCTGGTCATCCAATCAGCAGGATGTAAGAGGGTCAtgccagtcggatagtgttcc	2.1676	-0.611462	-0.504204	-0.0011756
chr12:95806035-95806226	chr12:95806035-95806226	0.647059	0.847	gatggaccctatacgcggcACACATCAGGAAAGATGGCAAGCAGAACGAGAACTAGTGCTACAAAAAGTGATCTCACTGTAACAGCATGGGTGGGCCTGGAAGTCAGTTCTCATGCAACCCCATTAGTTCTAGAAAGTTCTCATATGACTAAGAAAAAGCTGACAGGAATCAAACAGATTTCATCATTAAGCAAACAGAAAACATCAAGTtgccagtcggatagtgttcc	-0.591293	-0.485907	0.017245	-0.331391
chr13:101382180-101382371	chr13:101382180-101382371	1	0.775	gatggaccctatacgcggcGCTTTAGAAATGAATTAAACTCGGTGGAACATTGAATGAGAGTTCACCATTACAATGAGGTACATTTACAATGTTAACAAATGAGGATAAACAGTGATACTTCCCTTTGTGTTATGGGGAGGGGGGCGGGCAAGTGAATGGCCAGGAGCCAAAGGTGGAGGAGAGACATGCTTTTCACAATGTATTCTGATtgccagtcggatagtgttcc	NA	NA	1.54088	0.368532
chr13:28476085-28476276	chr13:28476085-28476276	0.780488	0.846	gatggaccctatacgcggctgtaaagaaatgaaagaaTGTGcacataaatacacacacacatgcacacacacacacacGCTTGCTGACACGCATGCATACACTTTTCTCTCCATGAGAACGTCAAGTTTGTTTGAGTGGTGGTGGGGAGGTTGATGTAGAACTAGAAGAGGTTTTTGGTGTGTGCTTTAATTACATTTTTCATTCAGCTTtgccagtcggatagtgttcc	2.19489	-0.0413253	1.14291	0.278
chr13:60574910-60575101	chr13:60574910-60575101	0.651163	0.835	gatggaccctatacgcggcGCCTGATCTATGTGCCCCACGCTTGGCAATGGGACTGGATTGGAGGCAGAGGATATGCATCTGAAAGTCAAGATACTTGCCAAGAGGAGAGGGAGAGGTGTTGGTGATGCAACCAGAATATCCATTACAGTAAACCAATTGTCAGAGCTACAAACTCTTCGTTTAATAGTCTTCCTATAGTCTCAGTCTTGtgccagtcggatagtgttcc	0.34582	-0.296801	0.49796	0.36132
chr13:73054785-73054976	chr13:73054785-73054976	0.617647	0.914	gatggaccctatacgcggcAATCAACATCTAAAAGAGTATTTCCGTGTGACCCATGCACGGTTCATTTGAGCATTCACAGGGTGTTCCCCACAGCCTGGTACATTACAGCTTTTGTCATAACATGAACAGCAATCGGCTCAAAACACTGCCCATTGTGATGCTGATGATGAGACCTCCCTAATGTTCTAAAAGATTGTTTGGTGTAACCAtgccagtcggatagtgttcc	2.26191	0.588663	1.01891	0.896159
chr13:73465360-73465551	chr13:73465360-73465551	0.88	0.89	gatggaccctatacgcggcTTTGGTTTTCCATATTTATATCCTATATACTTGTGTGTACAATGCAAGCTTTGTTATGCTGTATCTGGCCAGTGTTTTCTTCCCTTTACAACAGGCAGTAACTGTAGCTGTGCATAATGTACCTGACAGTGAAGGTGGCTGGCTATTGAAGTCTCTTGTTGGGCAACGTTTGTGCTGGCACAGCCATGGTAtgccagtcggatagtgttcc	-0.0452629	0.503516	0.691555	0.0572146
chr13:94947977-94948168	chr13:94947977-94948168	0.689873	0.963	gatggaccctatacgcggcGAGTAAACCAGTCTGCCTGTGAGAGTATTGACTGTGGTTAAGAATGCGGGATTGTGTTGCAAAGAAGCTCAGGCCTGTAATGTTATCACTCAGCAGGACTGGGTCCCATCAGAAGGCACATGGTGTGCCATGACGTAGCTGGTCTTCGACCACAAAAGCAGACTTTTCTCTGTGAATTAGACAAACCACACtgccagtcggatagtgttcc	-0.557387	-0.770289	0.818423	0.246926
chr14:105087575-105087766	chr14:105087575-105087766	Low Reads	0.997	gatggaccctatacgcggcGGCGGGCAGCCTCGCGGCGGCGGCATCCGCGCCCACCTTCATGCCGCCGCAGGCTGGAGCGCGCCTGGGCCTGTCGAGGCCGCTGGCGGAGCAGCGGCGGGGCGGGCGGGGAGGCTGCGTCTGCGCGGCCCGGAGGAGCCCCCGCAGAGGCTGGAGCGAGCCCAGGCAGGCTGGGGCGCTGGCGCGGGGCGtgccagtcggatagtgttcc	NA	NA	NA	NA
chr14:20583255-20583446	chr14:20583255-20583446	0.704918	0.851	gatggaccctatacgcggcTTCTCTTTACAGCAACCTGTGAAATAGAGATGGGGGTGGAAGAATGGAGATTGCATAGGGCTGGAGCTATTGACACTGAGAGCATCAGCTCAGCCAAAGAATCTTTTTCCTCTGGCATTTCCTGAAGGACAGGCAGACTCTTTGTTATGTGCATACATCAATTCACACAAGTGTGAGCACATACCCTTTGAtgccagtcggatagtgttcc	1.29664	0.790898	1.63438	0.0205355
chr14:22316145-22316336	chr14:22316145-22316336	0.603774	0.811	gatggaccctatacgcggctgtgagaaattagaaccctcatacattgttggtggggatgtaaaatgatgctatcactttggcaaacagtttggcagcacctcaaaatgtgaaacatagaattagcatatgacccagcaattccagcccgatgtatctacccacaatgcatatgtccccacaaaaacctgtgcatgaatgttcataacagctgccagtcggatagtgttcc	1.82081	0.313723	1.28261	0.154833
chr14:22536830-22537021	chr14:22536830-22537021	0.586957	0.872	gatggaccctatacgcggcTCTAACAACAATTTATATGTGTATGTGCCAAGATAGGGGGGTGGGTTTCCTGAGGGCTGGAGACAGGACAGGTATGACCATGCACAGCCGCATTCTTTGGCAGAGAACACACATGATTCCCCCAAATATGTTTCTGGAAACGGAATTGAGTCTGTTCTGTGCTGAGATCTTTGACTTTCTTGAGGACAAAAtgccagtcggatagtgttcc	0.49243	-0.535967	0.664987	-0.437839
chr14:23128460-23128651	chr14:23128460-23128651	0.464286	0.993	gatggaccctatacgcggcCTTGGGTGTGGTTAGACAAGGCCTCATCATGCATGCCATGTGCCCGTGGCAGCCAGAGAAGCCCACAGGGATGGAGAAGCTTGCTGGCACATGGGTGTGTCTGCTGAGGTCCTAGGGTGGAGGGGAGGTGTGGCAATGCACAAGGTGCAGGCAGGAGACGATTCGAGTCACTCAGGCTCCCTGGTCCTTGCtgccagtcggatagtgttcc	2.67014	0.543033	0.382434	1.4663
chr14:45119867-45120058	chr14:45119867-45120058	0.593985	0.934	gatggaccctatacgcggctagtagagacgggtttcacagtgttagccagtatggtctcgatctcctgaccgaccttgtgatccacccacctcggcctcccaaattgctgcaattacaggcatgagccaccacgcctggcTGGGGCAGGTAACAATTATAAGTTATGCTCAACTAAACCTTTAGTTTTAAGATGTTTTATATTCTGTATAtgccagtcggatagtgttcc	0.794387	0.231281	0.942289	0.625244
chr14:62125760-62125951	chr14:62125760-62125951	0.7375	0.862	gatggaccctatacgcggcAAAATGCAGTCTGGCTTTGTTCATGAGGCTAAAGCATCTAAGCCAGTGTAGGGAAGcaatagcaacaacaacaacaatcaatcaaACCAATTGCCTGGCATTCTATTGATATGGCAATCAGCTGATTGACTGAATGTTCTGCTCTTAACTTGTTGCCATAGTGCTACTACTACACCTGCTGAATGCTGCAAtgccagtcggatagtgttcc	0.885597	-0.0187202	0.978132	0.647826
chr14:65260097-65260288	chr14:65260097-65260288	0.633333	0.91	gatggaccctatacgcggcacagacacacagatgcatgcacgcgcccacacacacacacacacacacaAAACATGTGCTCCAGCTCTGCACATTCCCTCCTGCAAATTCTGATTGTCAAGGTGCTGAGGGtgtggacagaagttgtctttgggtgggtgagattgtaggtggggatttttttatttcctttctttgcttgtctgtatttttgccagtcggatagtgttcc	2.5002	-0.673887	1.45435	0.46629
chr14:74261425-74261616	chr14:74261425-74261616	0.48	0.991	gatggaccctatacgcggcCCTTCCTGCAGACCTGGCTGGGCCTGGGCTTCCACAGTGTGAAGACACTGTGCAGGCCCAGGCAGGCCCAGCCTCTGCCCCACCCATCAGTGGAGTCCAGATGGCAGGCTACAGTTGGGAAGTCTCAGCCTGGGCCCCTCAGCCACCCTTGGTCTCATGCCCCGCCATGGTCACCCTCAGGAACCCACCCTtgccagtcggatagtgttcc	2.47931	-1.15018	-0.743753	0.394213
chr14:79483652-79483843	chr14:79483652-79483843	0.580645	0.926	gatggaccctatacgcggcTTTGTGTGGATGTGGTTGGTCAGAAGGCTTTGTGTGCACTGTGACATCTTTATGCTGCAGATGCCAAGATCACAGGGTCCACACAGAGCAGTTCATTTCACACAGTGGGAAATGAtgcgtgtgtgtgtgtgggtgggtgtgtgtgtgtgtTTTAAAAAACCTAAACAGAGCAACACTGTTCTGTGCACTCAtgccagtcggatagtgttcc	1.57175	-0.145381	1.83753	0.45495
chr14:80169510-80169701	chr14:80169510-80169701	0.707692	0.741	gatggaccctatacgcggcATTCTGGCATTGTTCCCCCACTTTCTTTCTTTCTAGTGATGTTCCCAGGATTCTGTTGTCAAGCATCTCCTCACCCCGCCCCTGTGAATACTTTCCTGCTTTGAAATGCAATGTTTATTACATTGTTTGGGTGTTGACTCTCCTCAAAGCCAATAGAATATGGGATTCATTAGGAAGATGATAAAACTGTGtgccagtcggatagtgttcc	1.35371	0.231172	1.77113	-0.101781
chr14:80394095-80394286	chr14:80394095-80394286	0.678899	0.847	gatggaccctatacgcggcTAGCCCAACTATTTAACTAAAGGAACTTTGTAATATCTGGACTCAGAAACTGAGATAAATGCCATAACCAATCATCCAACCGGAGACTGAGGTACATGTAATCAGGTTCAAAAGTGACTCTAAAGGTACTTGCCTGGCAGCATGACAAAGTGGCATATTATTACACTCCTTAAACACTTTGTGAGAAGCAGtgccagtcggatagtgttcc	1.8828	-0.255957	0.613931	-0.0312036
chr14:85778120-85778311	chr14:85778120-85778311	Low Reads	0.821	gatggaccctatacgcggcattttttgccggcaggggatggatgttacaaagtacattctcattctcatgggtgtggaggatgttacaaagtacattcacaagggcggggaggatgtattgtcacaaggactggtgggggaatgttacaaagtacattcaaaagggcagggagagTGTATTGTCACAAGGGTATTTTGTCACAAggacagtgccagtcggatagtgttcc	NA	NA	NA	NA
chr14:96035915-96036106	chr14:96035915-96036106	0.6	0.897	gatggaccctatacgcggctgcaatcacaaaattatagaaagggagggcagatgagtggttgcccctggttaaagagtgggtggggcagggaggaagtaggtctcgctgtaaaagagcaaagtgagaaatgcttcaccatatcaatgtcagcatccttgggccgatattgtactctaattttgcaagatgttatcattgggagaaactggtgccagtcggatagtgttcc	1.85136	0.337063	0.816763	-0.092691
chr14:99321550-99321741	chr14:99321550-99321741	0.714286	0.972	gatggaccctatacgcggcctcccacacacccatgcacatgtactcacactaacacacgcacgctcacacatgtactgtcatacacacacgtactcacactcatgcacacacacacccctcacccacaggcacacCAAGAGCCCTGGGGGAGAAGAGTCTGAGAGGTTTCAGGCCCTGTTGCAGGATGTGTCTGCAGCCCCATTCTCTGTtgccagtcggatagtgttcc	2.19727	-0.441379	0.925205	0.673581
chr15:35713295-35713486	chr15:35713295-35713486	0.641026	0.932	gatggaccctatacgcggcCTACAATAATGATGTACAACATCCATCCTCACACTCAGGCAATAAGCTTTGTTTCTCATGCTCATGGGCAAGTGGTTCAGCTGAGTGGCTCTGCATCAGGCTGCAGTTGTTCAGTTGCCTGTAGTAGTTtgcaagggactgaatgtgtcacccctcccccattcatatgttgaaagcctaaccttcaatgttgccagtcggatagtgttcc	1.35246	-0.5005	0.96572	-0.23207
chr15:36838780-36838971	chr15:36838780-36838971	0.685714	0.861	gatggaccctatacgcggcAGACAACTGTCACTAGGTCGTGTTTTCCCAAAGGAACTTCAGATGATTCTAACACCTCAATTTGCATGGTGCAATTCAATGTGAGAGTCAGAGTGGTACCACTCCTAACTCTACTTTTGCACTTAAAACTGTCCAAGTTCCACCCACAGTCAGCAACAAAGGTGTGTACTTGTCCCTAGTGTGTGGAACAAtgccagtcggatagtgttcc	1.04043	0.560257	1.6659	0.238495
chr15:38651247-38651438	chr15:38651247-38651438	0.592593	0.855	gatggaccctatacgcggcTCCTAGGAAGAGCTCCATGGCTCCCTGACTTGCTCAACTGTTTTAAACCCCCACCCCACATGGAATAAGCACACTTCACCATTCTCTCACAACAACAATTAAGTCAACTTATCTTTGAATAAGTAGCTGGGGGTGGCGGGGACACACCCCTGAAGTGTGGGTTTAGGTTTGTTTGATTGGGGCGTGTGCTGtgccagtcggatagtgttcc	2.26797	0.76213	0.984854	1.07169
chr15:61823855-61824046	chr15:61823855-61824046	0.536842	0.892	gatggaccctatacgcggcacagaatctctgccagagtttacagcctactgccctgtggaatctgaacagaagattgcaacagcaactcttatctgcatctccaacctgaaggcctgtcccatggatttcagacttgtcagcccccacaatcatgtgagccaactccttaaaatgtgtgtttatatgtgcatcctattggtgtgtttccttgccagtcggatagtgttcc	1.8969	-0.407779	0.114906	0.464342
chr15:71112095-71112286	chr15:71112095-71112286	0.695652	0.988	gatggaccctatacgcggcGGTTGCTCTCAGCAGTGAGCCATTCATTCCTCAGAGATTTGGGAGCCCTCACCACGTGCAGACGCTGTGCTGCAGGCTGGGAACCACAGGAGAAATGGCTGAATGTTCTGTGGGTGTGGCTGTAGGCAGAGGGCTGATCAGTGAGGTGGGGTGGTGACAGTCTTCTATAGGATGTCGTATGCatcatttattgccagtcggatagtgttcc	1.73686	-0.0354921	0.521822	0.261691
chr15:77415910-77416101	chr15:77415910-77416101	0.714286	0.75	gatggaccctatacgcggcATTCTCTAAATCCCAAGTATCTCCCCCTGCTTAAAGACTCCTTCAGAGTCCTTTGTTGAAAACATTGTACCCCTCTCAATTAGCTACACTTACAGTTGTCATTCACTTTTCAACACCCACccccatgcattacaatgtagctaagtgctctagctgaagttataaaagacatcctaatcaccaagtctcagtgccagtcggatagtgttcc	0.554224	-0.0596857	1.11284	0.241334
chr15:98001295-98001486	chr15:98001295-98001486	0.710526	0.865	gatggaccctatacgcggcTGGTTTTCTTGCCTATATACACCACATACACCATATACCTATATACCTATACACATGTGGTGTATATAGAAGGGAagtgtatgtgctgtgtgtgctgtgcatactgtgggtggtgtagtgatatatgcatatgtggtgtgtgtggagtatattgggtgtgtgatgtgtatggtatatattgggtgtgtgtgtgccagtcggatagtgttcc	1.80284	-0.517705	-0.122801	0.403119
chr16:143585-143776	chr16:143585-143776	0.691489	0.99	gatggaccctatacgcggcCGTGCCTGGAGCTTGGAATTCAGGCCAGAAACCACCAGTGGACACCAGCATTCCACACTCACTGCACAGGCTGGGGCTCAAACCAAGGCCCAGGGACAGGAAGGGACAAGCCCCAGCCCCAGCCGGACTCCCAGCCCACACAAACCATCAGGGCTTGTTTCCTGCTCCATGGAAGcctcagacatgtttcatgccagtcggatagtgttcc	0.561356	-0.43093	-0.694738	-0.180593
chr16:31328947-31329138	chr16:31328947-31329138	0.5	0.978	gatggaccctatacgcggcGTATTTGTGCGTGTGTGTGTCTGAGGGTCTGTGTGCATGTGTGTATGTGCTCATGGGTGTGCATTTGTGCACGTGTGTGTGAGTGGCCCAAATGGGCACGCACTGTGTGTCCAGCACACATTGGTTCCCCCATCCCCCTGCACCCCACCCCATCTCCACCCCCCAGGACTTCATACCCATTACCCATGTGCtgccagtcggatagtgttcc	2.08655	-0.177583	-0.424016	1.27132
chr16:75241030-75241221	chr16:75241030-75241221	0.711864	0.952	gatggaccctatacgcggcctgaccttggggcatgtgcagtgtggactgtgtgtgcgtgtgcatACGCACATACATTTGTACGTTTGTGGGATACTGGTGGGTGCACACGCTTTGTATGTGTGGACGTACACgtgtctgtgtgtggggtgagtatgcacgtgtgtttacacatatggggtttgggtgtgtgcgtgttcatgcatatgatgtgccagtcggatagtgttcc	2.05469	0.365299	-0.288708	1.23426
chr16:75415345-75415536	chr16:75415345-75415536	0.785714	0.883	gatggaccctatacgcggcCCTCTTTTACTTCATAtaaactttcaattgaagtgtacataccaaaaagcacacaaatctaatatacagttcaatggaatgacacacagtgaacacacttgcataaccagggccccagctcgaggaactgaacattagcagcatcccagaaggccccctgtgctcccttccagtcactaacaactgccctatgccagtcggatagtgttcc	1.57741	0.222816	0.992794	0.178205
chr16:85475185-85475376	chr16:85475185-85475376	0.666667	0.993	gatggaccctatacgcggcttctctttctccCTGCCTCCACCAGCCCAGACCCCACCCCACCTCCTGTAAACCAGGGGCAGCAGGGGAGGGACGCTTTGCAGAGCAGTGCAAGTACAGACAAGTGCGTCGCTGAATCTGTGATCAGTGCTGGGGGCCCCTCAGGGCTGCCTGTACCTGGGTGGGGTGGGACATCACCAGCCCATAGCCCAtgccagtcggatagtgttcc	3.69362	-0.243866	-0.699169	-0.0361258
chr16:89190895-89191086	chr16:89190895-89191086	Low Reads	0.968	gatggaccctatacgcggcctggacagctcgcctgccctccctgagcctcagtttcctcacctcacagaaggtgctggtgactgcagctcccatcatattcacatgggttgtgtgtacatgtgtatgtgcatatgtgtgtgcacatgtgtggtacatgcgtgtggtgtataggtgtgtggggggtGGTATGTGCAAGGTGGGGGGGAgtgtgccagtcggatagtgttcc	NA	NA	NA	NA
chr16:89443445-89443636	chr16:89443445-89443636	0.616352	0.987	gatggaccctatacgcggcGACCTGCTCTGCAAGGCATCAGATGCCTTCCAGTCAGTAAGAGACAAGAGATACACAGGGTGCTCCCATTCCCACAGCAAGCACCACCCTGCACCACTAGTATTAGCACCACCCACATGGAAGGGTGCCAGACACATACCTACTAGCTGCCTGCCACGCATGGAAAATTCTTTAGGCAATACCCTCCGCACtgccagtcggatagtgttcc	0.902128	-0.257914	-0.0578023	0.233649
chr17:27518935-27519126	chr17:27518935-27519126	0.609375	0.991	gatggaccctatacgcggcatagcacagtagctgtgaggaagtgaccgctcaggtgttgggtgatgtgtctagggtcacattgcctagaagagtggcagggctgcgcttgctgcaggcttgcttgatcctgaagccctggttcctctcaccatgccctgggctgcAGAACTCACTTCTGGGCCTTGTAAGGCCGCTGGTGGGTAATGGTGtgccagtcggatagtgttcc	0.950929	-0.0938881	-0.200689	0.353346
chr17:28407732-28407923	chr17:28407732-28407923	0.465116	0.983	gatggaccctatacgcggcGAGGCAGGTCCTGACAGGCCTGATTCTTGGGAGGATGGATGGCTCCAATTCTGGCCACTGTGACTGTGCCTGGGCCTGTTGGAGCTTGTTAGCTACCCCACCTCCCCTGAGCCAGGAGTCCGAGACTCAGGATGGGTAGGTGCTGGCTAGATACTAGTGAACTGAATAACCTCCCCCTGCAAGCTGCCCCCtgccagtcggatagtgttcc	2.10309	-0.686893	0.0961727	0.342448
chr17:44389700-44389891	chr17:44389700-44389891	0.660194	0.906	gatggaccctatacgcggccccctttcctgagaatagtttattaccatgtcctattggttctgcctatcaatgatgtctcttgaatctttaccccatctctactaccaccgtgctagtccaagccaccatcactttctgcttgggatagcgtgattgtgaactggtccatacttgtctactctagcctacagttctaatctcCTCCCTTCtgccagtcggatagtgttcc	2.21581	0.0262979	0.255845	0.142989
chr17:44918110-44918301	chr17:44918110-44918301	0.617978	0.924	gatggaccctatacgcggctaaaCAAAATAGAAAAGGAAGACTGGGGATAAGCTCTTGTCTGAACTCTGTCTCATCTCTGTGGCTAGGAGTGGCCCGCCTTTCCAGGCTGCCCAGCAAGTCACAGCATGTAGCCTTCCCTTTTGGTTCAAGGGAAGTCTAGTTAAAATAAGGGCAAAGCTGTCCTAGAGAGAAAAGATGTGATGAGCAGGtgccagtcggatagtgttcc	1.15	-0.312683	1.01508	0.329602
chr17:47717960-47718151	chr17:47717960-47718151	0.653061	0.983	gatggaccctatacgcggcATCCCTTCCCCACCTACCAGGCTTCCAGGGACACCCACGTGCAGGGACACACTCCTCCCAACACACACAGCCAGGATCACAGTGCCACACAGGTGTGTCCCACGTGCCACAGGAACCGAGGAATAGTGCACACTAACACATGCATGGAAATCCCACACCCATATGCAGACGCGTACACTCCTGGCTCTGAAtgccagtcggatagtgttcc	2.35095	-0.22679	0.0439309	0.809779
chr17:48025460-48025651	chr17:48025460-48025651	0.5	0.946	gatggaccctatacgcggcCGCAGAAAGTGTACGCGTCAGAGAGTGGAAAGGAGAAAACAGGTTCTGGGACGGCGACAGAGAAGGGAAGTCGTGTCGCCCAGAAAGGCTATACAATCTCCACCCTTCCCGTTTGTCCCTGCGACACCCTTTCACCCTCCTGTCCCTCCGGACCTGCAATTCTTCACACCCTCTGCAGCGCACAGGGTGCTtgccagtcggatagtgttcc	1.27558	-0.168662	0.349979	0.196536
chr17:48025590-48025781	chr17:48025590-48025781	0.5625	0.992	gatggaccctatacgcggcTTCACCCTCCTGTCCCTCCGGACCTGCAATTCTTCACACCCTCTGCAGCGCACAGGGTGCTCAGGACACATGTGCACGGTGGGGGCTGGCGATGCTTCCTCGCCCCCACCACCCGCAAGCTTGCAGAGAGCTGTAGTGCCCAGGATGTATGCCAGGATAGGAATTCCACGGTTCCAGGCATGCCAAGAAAAtgccagtcggatagtgttcc	2.47742	0.425669	-0.200984	0.612104
chr17:49616185-49616376	chr17:49616185-49616376	0.666667	0.871	gatggaccctatacgcggcTCATTTAAACATTCAACAACAGGAATACCACTGAAATAAAGGCCAAACATAAAAGGGTGCTTCTCGGTCTTCCACCATAGGAGTCCCTCTTGTGGCCTCTGGGAGCACCAGAATCCCTATGAAACAACTGTATTTATTGTATCAGGATGAGAATGAGAAGTGCCTCAGTCAAAGGCTGAGTGACGAATGGGtgccagtcggatagtgttcc	1.10283	0.18278	1.28085	-0.298064
chr17:5684775-5684966	chr17:5684775-5684966	0.5	0.95	gatggaccctatacgcggcatgaacattcattcgggtggctgtctttgggtgaacacatggatgcatttctggtgggggtggagttgcccggtcataaggtatgtgcatgttcaccttgagtagatactgcatagcagcgcagtccacccaaagcgggtagacaaatttgcaatgccattggcagtgtgatgggagACACAGAAAGAGAGtgccagtcggatagtgttcc	1.66329	-0.717252	0.701492	0.584259
chr17:58813800-58813991	chr17:58813800-58813991	0.618182	0.954	gatggaccctatacgcggcTGCCTTTTTGAGAAGTAGACATATGTACTGGAGGCAACCTAGCTTGGTGTGATGAGCAACAGATTGGAACACAGAGCAGCACTAGGTGTACAGTGTCAGGAAGTCCAACTCAGTGGGTGTTTGTTATGCACAAGGAACTTTGACAGGCATTATTGTGGGAGAGGGTGGTTGAGGTggatataagcatgaattgccagtcggatagtgttcc	1.99271	-0.123309	0.553351	0.135161
chr17:72110965-72111156	chr17:72110965-72111156	0.447368	0.985	gatggaccctatacgcggcAAACAGACAGGGGGCCAAAACCAAGGCTTCTCCTCCCCAAGCCGACACCCCACACTTCCTACATGTGGTGGCTGCCCACGGGCTGGAAGACAGTGCCTCTCCCATGACCCCTCAGTGCATCACCCCACCCATCTGAGCAACAGGTTTCACCCAGAAGCAGCAAAAAGCTACGGCACTTTTGACATTTAATAtgccagtcggatagtgttcc	1.76281	0.430112	0.20884	-0.144513
chr17:72700640-72700831	chr17:72700640-72700831	0.54717	0.886	gatggaccctatacgcggcccgttttcacgctgttcataaagacatacccaagactgggcaatgtacaaaagaaagagatttaatggactcacaattccacgtggatggggaggcctcacagtcatggcagaaggtgaaaggcacatctcacatggcggcagacaagagaagagtgacagccaagcgaaacgggtttccccttataaaactgccagtcggatagtgttcc	1.58257	-0.154225	1.24331	0.443529
chr17:7435380-7435571	chr17:7435380-7435571	0.526316	0.933	gatggaccctatacgcggcGCGGAAACCACCTCGACAGCCTCCAGAAAGGGGCGTGGCTGAAAATGTAGGGGCGTGGCCACGTGGGCATCAGGAAGAAGTAACCTGTTGAATCTATTTCTGCTCCCCACCCTTACTGCTTCCCATAAGGGGGAAGCCGCAGACTAATAAGCCTCTTCCAAAAAAGAGGTAAAGGGAGGTAGACAAGGGGCtgccagtcggatagtgttcc	2.57923	-0.727325	0.414947	0.230031
chr17:82828710-82828901	chr17:82828710-82828901	0.869565	0.948	gatggaccctatacgcggcGCATGCACTCACATGATTGAATGTGCACACACCCAGAGATGCACACACACACATCTAATCAGATGTGCACCCCCACACAGATATGCACATGTGCACACCCACAGGATCGAATGTGCACGCCTAATCAGATGTGTACACCCCTCCCACATATGTACACATGCACACTAACACAAATGTGTACACACCCGCAGtgccagtcggatagtgttcc	2.23568	-0.0394407	0.274834	0.836696
chr18:13445315-13445506	chr18:13445315-13445506	0.818182	0.979	gatggaccctatacgcggctatgtgtgagaatgtgtagttgtgtgcacaagtgtgtgggtgtcagagagtgtgtgtgagtctggtgtgtgcatgcatgtgactccatgtggtgtgtgcatgcatgcgtgggtgtgccatgggtggagtgtgtatgcaggtgtatgaatatgtccatgtgtgtgagggtgagtctgtggtgcgtttgtgcatgccagtcggatagtgttcc	1.86042	0.0554798	0.524973	0.822571
chr18:34691702-34691893	chr18:34691702-34691893	0.803922	0.882	gatggaccctatacgcggcCCTAAGCCATGCTCTTTGTTCCTTTACTTTTGCACATGCTGATTCTTCTGCCTAGACACTCCTCCCATCCACACCCCTCCCTAAATCCCCTTCATCTGCATGCACTCATGTACTCTTACATAACTTGCAATATGCTAGTCATCTTTCAATATCCAGCACAGCTGCTGCTGTTACCATTTCACTAAAGTCACtgccagtcggatagtgttcc	0.373349	0.352937	1.0346	0.676709
chr18:35368985-35369176	chr18:35368985-35369176	0.61875	0.821	gatggaccctatacgcggcGAATTAAGCTTTGGAATTGCAAACGTCAGAATTGAGACTGCATTGATAAGCAGAAAAGCAAATAATGCTGACCTGAGATCTTCAACCTTCTCTCCTGTGGCTTTCATGAGTCTTGAAAGGAGACTGGTGCTTACTAAGACCACTGATTTGTACTAAGGAGCGTTTGCATCTGGTGTCTTCCCTTGTGCTGAtgccagtcggatagtgttcc	0.595395	0.0297197	0.811002	0.0998816
chr18:39524580-39524771	chr18:39524580-39524771	0.472222	0.968	gatggaccctatacgcggctctgacccaacctcagttttagaaagccatgtgcatcagcttcaggatggaatgttctcagcctgcctgcctcacctccctgtggcagcccaactgccttgaatctggtagttCTTGCATTCTGGTCCAGCCCTTCTCCCCTCCCCTTACTCAGCAGTGGCACACCTTTCTCAATAAAAGACTCAGTTCAAtgccagtcggatagtgttcc	2.29166	-0.774591	1.05536	0.589024
chr18:46696800-46696991	chr18:46696800-46696991	0.584615	0.902	gatggaccctatacgcggccaagcccatagatgaatagaatgacagggaaggGCATCTCAGTAGAAGAGAAATTTCAACAAGTGTATGGAAGTACAAGAGAGTAGCACAAGGACAGGATGACACAGCCCAAGTACCTAGAGCCAATCTGCACATGGAAAATTCTAAGAGGTGGGTGGAGGATGGGGAGGGAGCATGGCCCTAAAAATGAGtgccagtcggatagtgttcc	2.69136	-0.265128	0.744279	0.432066
chr18:50095520-50095711	chr18:50095520-50095711	0.648148	0.93	gatggaccctatacgcggcTCTGCTGGGCACTCTTTGTGGGATGCACACATGGGTGGGTGTGTCTGCACTGAGCCCTTAGACACACCTAAGCCCAGCCCCATTGTGAATAAGGATGAGCATGTGTGAGCCTAGCTGTCTTTCAGGAAAGAGTCAGAAATCAGTTAATGGATACAGTTAAGTGAACGAGACCCATGCGCCTTGGGATGGCCtgccagtcggatagtgttcc	2.04839	-0.0197007	0.0166519	0.798616
chr18:9737175-9737366	chr18:9737175-9737366	0.810606	0.916	gatggaccctatacgcggcGATACCACAAAAAGCACAGTTTCATAGGTCAGTTTAATTCTATAGCAGTCTTTTTTGTCAGCATAGCTGGCGATTCCATCTGTTTTAATTTAAGATTCACCCCAGCCATGCCTCTGTAGCAGGTGACACGTGcacacacacacacacccccacacccacacacTGTTTCCTTATGTAACATACATGATGTAtgccagtcggatagtgttcc	0.252926	-0.710231	1.15743	-0.0566275
chr19:1252537-1252728	chr19:1252537-1252728	Low Reads	0.993	gatggaccctatacgcggcCTGCGGACTTTTTTTTTTTTTTCTCCTTCTTTCCTCATTTTCTTGGCTGCGGCCAAGCCTTCCTCAGACAAGGGCCCTGGCCACCTCCCAGGAGGGTGACACAGGCCTCAGCAATCCGCCCGCTGCCAGGGTGGGGGACGCAGGCTGCCACCCGCCCCAGCAAGGGGTGGCCGGCTTCCCGGGCCTCCCTGtgccagtcggatagtgttcc	NA	NA	NA	0.0760512
chr19:12789775-12789966	chr19:12789775-12789966	Low Reads	0.991	gatggaccctatacgcggcGGGTGGGGCGGGGCCGGGCCAGGCGGCCGTGGGGGCCCCGGGGGCGGCGGTCGGGGCTGGTCGGGACTAGCAGTCTGGGGGCCCAGGCGCGCCCTGGGACCTGGCAGATAGTCGGGTTCCCCGCTTCTGGCTCGGGGCCCCAGGACAGCGCTGGTCCCACCTCTTCCTGTGCCCTAATATGGGCGGCGGGGtgccagtcggatagtgttcc	NA	NA	NA	NA
chr19:15198215-15198406	chr19:15198215-15198406	0.571429	0.976	gatggaccctatacgcggcGTGTCCCTCTAGGGTGTGGCATAGTCTAACTGTCCTGCCAGAAGGGTCCAGGGTGTGGCTGGGTCTGAGCTAGTGGAGAACTGTGTGCATGCGATCAGGTGTGGGGACACAGTGCGTGTGTCCATGCATGCTCTTGTCAGAGAGAGGGTGATGGAGAGAGGAAGGAAGATCGAGAAAAACACAAAGACGTGtgccagtcggatagtgttcc	1.79353	-0.696937	1.14702	0.939314
chr19:17266965-17267156	chr19:17266965-17267156	0.52349	0.961	gatggaccctatacgcggcATAAGGAACAAGAATTAAGTAATTGGGAAGGGCCCTGGATGCTCAGGCCACACCCACATGGGAATACCTGCCCCACATGGAGGCTCAGGCCAGCTCCACCAATCACCAATCAGCTCCTCCTCTTTCCCTAAATCGGCCTTCTCCGTCCCTCTTAGCCTATCACATTGCAAGCTCCACCTCTATTCCACGTTtgccagtcggatagtgttcc	2.65424	0.329225	0.498536	0.738846
chr19:19487433-19487624	chr19:19487433-19487624	0.5	0.99	gatggaccctatacgcggcGGGGGTGGGGTGGGGTGCCGTGCAGGGAGCCAAAGGCACTTAGATGGGCTTGCTGGGCCGAGGGTGGGTGGGCCAGTCACTGGGCTGGGGGTGGCTAAGGAACACAGACCCACCAGCCAGCCCTTCTTGGGAAGCTCTGGGGGGTTTCTGCTCAGACCTGCACTCCCCCGAGTGGAACCCCGAGTTCTGCCtgccagtcggatagtgttcc	1.16319	1.18783	NA	0.0760512
chr19:33788870-33789061	chr19:33788870-33789061	0.636364	0.961	gatggaccctatacgcggcgaagacagggaagagaggagggagagaagggtgacagggagctggttgagggagggGACACAGAGCAGGAGACAGAGGCCCCATGTGGATCAAAGGAGTGACAAGGGAGGGCCCATGCTCAGTGATATGAGAACAGCAAGAGGCaacaaacaagatacaaaaggatacacacttccatcccattcatgtactgccagtcggatagtgttcc	2.0888	-0.974429	1.75984	0.182017
chr19:38488830-38489021	chr19:38488830-38489021	0.533333	0.983	gatggaccctatacgcggcGCTGGTGTATGCTGGGAGCTATGCAGGCGTAGGGTGTGTCCTGGGCCAGAGGACACAGCACATGCTTAGGCTTGGGAGAAAGGACACTCGCCTGTGATGGGAGAGGCACTCATATTTGGGTCTGTGGTCTGGGCTGTGTGGGTGGGACACAGGGTGTGGACCTGGGTGGATCTTAAGGAGGGTGGATGGCAtgccagtcggatagtgttcc	2.0211	-0.612481	-0.53509	0.859395
chr19:38786735-38786926	chr19:38786735-38786926	0.657895	0.927	gatggaccctatacgcggcGGAAAGCTTTGGCCAGTCAGCAAAGGCACGTTGGGACTTGCAGCATGTTGGCTGCATGTGAAGTTACATCCAGCCACAGTGAAGCGATCACTAAAAAGTTGAGTTCCTGGGAAACACGGTACACAGCATGAGGCGTCAGTAATGTGAGGAGTGTGTTCTTTAGAATGGTCAATAATGTTAGAATGATGGAGtgccagtcggatagtgttcc	0.919196	-0.176021	0.844391	0.903793
chr19:39147165-39147356	chr19:39147165-39147356	0.54321	0.835	gatggaccctatacgcggcccctgcccatccctaacctctggcaaccactcatctgtctattcccccattgttaggattttgtcaattcaagaatgttatgtaaatggagccacccagtatgcaccctttttgcattgactttatcccctcagcatgattctctggaggtgcatccgcattgtggtgctgatagtgactactgagtagtatgccagtcggatagtgttcc	2.27094	0.351855	1.40207	0.994583
chr19:43781100-43781291	chr19:43781100-43781291	0.506173	0.962	gatggaccctatacgcggcTAAGGAGGGGCTAGGGTGTGTCTTGGGGCAGAGCAAGAAAGAGACGTCCATCCACGTGGATAAAGACACACACAGACACACGATGGGCTTTGTCACACACAATGGTCTGTACTTTGTGACACACACCTCTACTCACCACACCCAGACACCGAAGGACACTCCACAGCCCAAGACGGAGACTAACACACCAGtgccagtcggatagtgttcc	2.52369	0.158367	-0.205141	1.15529
chr19:47229300-47229491	chr19:47229300-47229491	0.588889	0.975	gatggaccctatacgcggcCCCACGGACACACATACATCAACACCCCCAAAACACACCCACATGTCACCAACTCTCAGGACACACGTAGATCAGGCACACACAGACACATGCCATCAGACCTCAACACACCACCAGACACCAACCCACCCTCCTCACGCAACCCTCAAACATCATCACCAACTGTCAGCAACACACACACACACACACCCtgccagtcggatagtgttcc	2.76025	-0.75906	-0.265277	0.676461
chr19:56405180-56405371	chr19:56405180-56405371	0.75	0.914	gatggaccctatacgcggcGTTTTTGTTGTTGGACTAAGATTGTATGTGACAGTGTTTGAGATTGTGCATGACAGTGTGTGTGATTATGTGAGACTGAGGGAGATGGTGTGACTTAGCACTGTATGTCATCCCGACAGTGAGTGTGACAGTGTGACTGAGAATGGCCTTATATGACCCATTGTGAGAGCAGGGCGGGCTACAATGTGGGGtgccagtcggatagtgttcc	2.00263	-0.689765	1.84623	0.448034
chr19:5929755-5929946	chr19:5929755-5929946	0.464789	0.995	gatggaccctatacgcggcTGCTGTAGGGCCAGAGAAGGATACACACAGCGAGCCTGGCGAATCTCAACAGTACTGGGTGTGGTCAGAGGGCAGCGTGGGTGTGGCCGCATGGCTCCACCCCAGACCCACATGGAGCAGTGGCTTTGGAGCCAGACGCAGGAGCTGGGAATGGCAGCCAGCACATCACAACTTCTGAGCTCAACCATTTGtgccagtcggatagtgttcc	1.1296	-0.218219	0.565188	0.414172
chr2:11242605-11242796	chr2:11242605-11242796	0.721893	0.843	gatggaccctatacgcggcactaaaatacacagcatcccaccttaaatcttactcaagggagttaatcctatcgcccatatgtgcataagaccagaagaatggctaatctccaccccttgcctccttacaatactaaactccccacccagggaggagcttattcaccattttgttatcatgccatgtgtgtactaccatgatttctcacttgccagtcggatagtgttcc	1.41745	-0.506963	0.355197	0.1701
chr2:118430925-118431116	chr2:118430925-118431116	0.544643	0.84	gatggaccctatacgcggctttggatattttaaaacaaatccaggaagagagcaatgtacaacacaaagggatgaatcacaaatggcagaatttcagacatgagtcagagatattttgggtgtagacctgccctgtgtcctataaccctaccacctaCTCACCTCACATTTCTCATATGAACTGATTGTTCTCTTGTTCCCTTTTTTTGTtgccagtcggatagtgttcc	0.331559	-0.180082	2.13474	-0.113412
chr2:127175045-127175236	chr2:127175045-127175236	0.477273	0.994	gatggaccctatacgcggcCAGGTCTCACTGTGCAAGGCAGGGATGCCCTGGGCTGTGGGAGCTGCCAGTGGGTGGGGCCTGCACACGTGGTCTGGGAGCAGTAACCCTGGAGACATCCTCTAGGCACGTGTGAGGCCTGGGAGACTCGGCAAGGAGGAGGGCTGAGAGCAGTGAAGTGTAGGGACAATGTATTAACAACAGGCTCAAACtgccagtcggatagtgttcc	1.60781	-0.684789	0.792903	0.414404
chr2:12929055-12929246	chr2:12929055-12929246	0.709302	0.864	gatggaccctatacgcggcGCAGTAAAATCAACAGCTATGGTTGTGATGGAAGAAGAAAGACATAACCATTACCCAGAAGAGGGTGGATAGTAGTGTTTAGTTTTATTATTAGCAGCACTATTTACATAACAGCACATGTGCATGCCTGCCTGTCCATATAGAGCTATGGGCTTGGGGTGGGGCAAGAGAGAGTCATTGCTTGTAGAATTtgccagtcggatagtgttcc	1.83489	-0.265488	0.0880362	-0.132358
chr2:134131605-134131796	chr2:134131605-134131796	Low Reads	0.875	gatggaccctatacgcggcTTGGCCTCTGTTAATGGCCTCCCTGAACTCCCTGTATCCACTATCCACACTCTTTGCCCTATAACTTTGCAGGTTCTCTTCCTCCTTCCTTCTTCCCCCACCCTGGtcccccgcccccttttggctatgtgacttgctttggccagtgggatgttagcacatgctgtgtataaacagagttgtaaaaagagtgccagtcggatagtgttcc	2.90055	0.498066	0.331561	1.18725
chr2:146697175-146697366	chr2:146697175-146697366	0.692308	0.846	gatggaccctatacgcggctacagttgaatccaaaagcatttataggaaacaagtgagggctgggcatctcatttgcataatgcatgaatttctggtagctccaccccatcctcctaatgcacatgtggacccttagcttgagttacttcatattgctttgctccccttactgcacatgtatcaggggatgaaattttccattgtgggcatgccagtcggatagtgttcc	1.65317	1.37801	1.28567	0.0779852
chr2:158486682-158486873	chr2:158486682-158486873	0.624	0.89	gatggaccctatacgcggcCAAACTGATTTTGGGAAGCAGTCTAGAAAGATGCTTGAAAAATGTACTGATGTGTAATGCCAGCAGCAGGCCATTGTCATGGTATGGAATAATGGTGACTGAAAGTCATTCTCCCTTGCTTGGGATGATCTGTCTTAAGCATGAGCAGCTTGAGGCTGAATTGTAGACAATAAAACGTGAGTCCAATGACAtgccagtcggatagtgttcc	0.595756	-0.435996	0.975398	0.502066
chr2:180849955-180850146	chr2:180849955-180850146	0.821429	0.883	gatggaccctatacgcggcaaAATCACAACCTACAAGTACAGAAGAGATTGCTACAGAGAAGGGTGGTGCTCCACACTCAGAGGCATGAATAAAAGGCCTAAGAGAGCACACAAGGCAATGATTAAGATGCAAATACGCCTTTCAGGTTGGCTCCTTCCTATCTTTCCATCTTGTGCTAAGCAGTGAGAAGAAAAATATTTATCCACAGCtgccagtcggatagtgttcc	0.642437	-0.0813741	0.0812949	-0.0592257
chr2:182949580-182949771	chr2:182949580-182949771	0.272727	0.962	gatggaccctatacgcggccatttgagcccaggagttagagaccagcttgggcaatatggcgaaaccctgtctctacaaaaaattagccgtacttgctggcacatgcctgtagtcccagctactcaggaggctgaggtgacagaatcgcctgagcccaggggggccaagctggcagtgagtcatgatcacaccactgcactccagcctggtgccagtcggatagtgttcc	0.00781101	-0.610606	-0.657925	0.456878
chr2:196246045-196246236	chr2:196246045-196246236	0.631579	0.902	gatggaccctatacgcggcTCAAACATCACCAGTGAAACACATGGGCAGCATCCAGGGACTAACACAGGGCAAATGTTTCCTGTGTACCGAAAGGCATAATTTGCAACACGAAGGAACATTATCTCCATGAACACAAGGCTGCTCTCCTAGATGAATGAGGGATAGGACCGTGCAGTTCAAGTCCACTCAAGGGTGGCACAATCAGTGTCtgccagtcggatagtgttcc	2.12696	-0.393116	0.817992	0.724646
chr2:201118765-201118956	chr2:201118765-201118956	0.333333	0.988	gatggaccctatacgcggcTTCTGTCCTTGTTCCTCGTCCCATCTGGAGCATTTCCAATTCTGGTTTTGCGGAGCAGCAGGTCTGAGCTTGTCCGGCGAGGGTGGGAGTTGGTCCCGGCGGAGATCCAGTGGGAAGAGCCGGCGGCTGCCCGGGCGTGAGTAGACCGAGAATCCTGCCCGATCCCCGCCCCTGGGCTGGTGTCGCCCTGGtgccagtcggatagtgttcc	1.27916	-1.15685	0.473907	0.540857
chr2:204649415-204649606	chr2:204649415-204649606	0.76	0.707	gatggaccctatacgcggcTGTTTTGTATGCATGAGTTCTAAACCACCCATCCCCACAAAGGAGTTTCCTTACATTTTTACTCTGTATGTGGGTGTGTTTGGAAAGATGAGAAAGAAACATCATTATTATgcatggtactggtaaacaacaccaccaccaccacccagacacacaaaaaaatggaacagaatagagagcccagaaataggtgccagtcggatagtgttcc	2.62058	-0.508886	1.85812	0.0765412
chr2:207009020-207009211	chr2:207009020-207009211	Low Reads	0.824	gatggaccctatacgcggcTTGTCTACCACTACAACAACCTCTCTTCAgtgtgtgtgtgtgtgtgtgtgtgtgtgtgtgtgtgtgtgtgtgtgtgtACCACCTCATTTTCTTTGTTCCTTCAGCCTCCCTCCATTAATTTGCTAAGTCCTCCTAAGGATCTTAAATTCCTCCAAACAATAGGACAGATATCTTCAGCATCTGAGCAACAAtgccagtcggatagtgttcc	NA	NA	NA	NA
chr2:216693745-216693936	chr2:216693745-216693936	1	0.962	gatggaccctatacgcggcCATTTTGCAGTTAAATATGTTTTACCATCTACCACAGGCAATCATCTTCAATAAAAAGCAATGGTTATGCACATGGGAGGGGCTTCAGGGCTCCCACCCGAAAGGCATTAGCTACCAAGGATGTGGGGTGTTTGTGGTGTGTGTGTAGGGGTGGAGGGATAGAAACGTCTGGAGGCACGGGGGTGGAGGGGtgccagtcggatagtgttcc	2.32111	0.650781	-0.668439	0.371864
chr2:218814760-218814951	chr2:218814760-218814951	0.25	0.976	gatggaccctatacgcggcAGCTGGGAGAGGCTAGTAGGGTGTGTGGGCAGGGAGGGGTGGAGGAGTCCTGGGAGGAGAGGAAGGGAGGCACAGGGTAGGAGTGTGCAGAGCGGGGAGTGGATGGCAAACACACAATCCACCCAACCACATGTGCTCTTTACCCCCCAGCTGATCCAGAAGTACAAGGTGGTCCTGGCCCCGGAGACGGGtgccagtcggatagtgttcc	1.6693	-0.0359913	-0.851442	0.423624
chr2:226868875-226869066	chr2:226868875-226869066	0.640288	0.897	gatggaccctatacgcggcAGAAAGCATCCGGTAATGTCTGTCCCTTATCTGAACAGCCCTCTCTATACCTTGTCACTCACTGCTCCCCTGACTTGCTTGATGTGACTTGGTTCTCTGTGTCAATGATAGGCTCTTGTATGTGACTGGCAACACCCACATTCATATGAAAATCACTCCCTCTGCTATTTGAACTTTCATCCTGTGATGAAtgccagtcggatagtgttcc	1.41293	-0.278956	0.821719	0.00372876
chr2:229175605-229175796	chr2:229175605-229175796	0.386139	0.824	gatggaccctatacgcggcAGACCAGAACTGAATGAAGTGAAAACATTTTCAAATGCAAGTGGCAGGCAAACTGCCCCACCCTATCCTGGAAGACAATACAAAGAGGGATGGGGGAGAGAAGAAAATAAGTGATTCTCCTACACACCCAGCCCATGCCATGCTAATCCCTTTTTGAGGACCACTGGTTTTAAACAAACTCTCTTTTGCTGtgccagtcggatagtgttcc	2.19484	-0.113969	0.543453	-0.314615
chr2:23673440-23673631	chr2:23673440-23673631	0.8	0.961	gatggaccctatacgcggcatgctgtctctctcacacatacacacatgggcacattcacagggatgcatacacgcccccacaccacatgcttccatacacatatgcatacatgagggcacatacacacgcccatgccacatgctcacacacatacatgggcacatacacaggggtgcatacacacccataccacctcctctcacacacactgccagtcggatagtgttcc	1.02973	-1.41496	-0.434469	0.982322
chr2:237238365-237238556	chr2:237238365-237238556	0.585366	0.948	gatggaccctatacgcggcCCTTTCTGCCCAAAGCAGTGTAAGGGGAGTGGTCAGGGGATGTAGAATTAGAGGCACATGGTATGATATCACTGGAACTACCCAGAGAGCACATCTCACTGACCACACCCAGCCATCCCCATTCACATTTTCTCATGCCTTACCACCTCCTCCTAGCTGTATACCTCTAGTTTGATAACTATTTTTCCTCCtgccagtcggatagtgttcc	2.49096	0.28517	0.337066	0.383573
chr2:26008960-26009151	chr2:26008960-26009151	0.329897	0.943	gatggaccctatacgcggcGTAGGCAAAGAGGAAGCCCAAGATAGGGGAAGGCCAGGGTGTTGGTTCCTCAGTTTGTTGAAATCAGAGTCATGAAGCAAGACAAGCCAGGGCTTGCTCAGCATTTCTCCTTCCTGGCATGGGTTCACCTCAGCCCCAATTCAGTGGCAGCTCTGTTGGTTCAGAGGGGTGAGGTATCCAAGAGGAGGAAGtgccagtcggatagtgttcc	2.40718	-0.528014	-0.0783369	0.015032
chr2:26471995-26472186	chr2:26471995-26472186	Low Reads	0.973	gatggaccctatacgcggcTGCACACACCACATGCACATATGCACACCATACGCATGCACACATACATGCACATGCTCATACCACATGCATGCATGCACGTGCATATGAACATACACCACACATGCATGCACATGTGCACACCACACGCACGCACGTGCATATGCACATACCCCACATACATGCACACACACATGCACATACACCACATGtgccagtcggatagtgttcc	1.07526	0.27125	NA	-0.923949
chr2:28172550-28172741	chr2:28172550-28172741	0.716667	0.902	gatggaccctatacgcggcGTATCCTAGAACTGCACTTTCTATCAACTTATGTTTCCCTGTGAAGAAAACCTTGTCTCAGCGAGGTGTGGCTGTTCTCAGAGTACTGTGTGTATATGCACGTGGGTGGGTGTGGGTGTGCATATATGTGTAATGGGGACGAACGAGTATTCCTGTACCTTCTTGTTGAGTAGAAGAAAAACATCAAGTTCtgccagtcggatagtgttcc	1.56069	-0.842964	0.152562	-0.284233
chr2:32064440-32064631	chr2:32064440-32064631	0.731343	0.943	gatggaccctatacgcggcGCACTGTAGCTGTCGACTTTGTTTCAGACACCAGCCTTCCCCCACACTTCTGCATGACCCAGGTCACTATGAGACACCCAGACGTGTTGATGACAGTGACATTTGTCCTAGAGTGACCACACTGATCCTTTCTAGCACTGTGAAGAGTGTGCAGCTTCCTCTGAACCAAGGTTTCCAAAAGGTTTTGATATtgccagtcggatagtgttcc	0.537594	-0.610022	0.777051	-0.0793483
chr2:46983743-46983934	chr2:46983743-46983934	0.514286	0.93	gatggaccctatacgcggcagctgcatttgggaccttatgggaaagtctgtaaaatttgctgtctttatttgccctttagagaaaacagtttgctgacccctgCACTACAGAGGTTAAGGAGTCCTCCCTCCCTCCCAAGGACCTGTATAGGCACGAAGGCCAGAGGAGCTGTTCTTATCTATGAAAGCTTCCTGGAGTGGATTTCGTGGtgccagtcggatagtgttcc	0.806034	-0.308582	0.413089	-0.0699997
chr2:49219585-49219776	chr2:49219585-49219776	0.545455	0.907	gatggaccctatacgcggcgcacactcagcattcagccttcatagggaacaaaggtgaggaggagattagcatgtttaagaagggaaacaaggccagtggggcaggtacattgggagttagggtggcaatcatatgcaatttgagagctgggcaggaattagactgccagagttttgtaagccatggtaaggggcttaggttttattctatgccagtcggatagtgttcc	1.39615	0.0120464	1.9507	0.20257
chr2:66541750-66541941	chr2:66541750-66541941	0.7	0.898	gatggaccctatacgcggcTCCCAACACCACCCTTCCTTCTTTTGATTCCAGCATGTGCGAGGATGCAGGACTCAACTACTATGCATTCAGGCTATGTTCTGCGACTGCACGGTGCACTGCTTTTGTAATGCAAATAGGAGGCACAAAGTGTCTCTTTGATAATGTGCAGTCAGAAGACAAAAAAGCATTCACTGAAACAGTAAAACTAAtgccagtcggatagtgttcc	1.16958	-0.135998	1.52607	0.192015
chr2:69989850-69990041	chr2:69989850-69990041	0.634409	0.978	gatggaccctatacgcggctctactcccctggcacatagacagggttcagtaactgcatgttaaatCAGCGGtgatgatgatgatggtgacaatgaCAGTTGCAGCAGCTATCCAGCACATGgcccttgccatgggtgtggccacagtgctaagaatcttcatttaactcttttaaccctcacggaaatcctcgcaggtgtgtcctgttgtgccagtcggatagtgttcc	2.52951	0.332047	0.435714	0.408196
chr2:75055205-75055396	chr2:75055205-75055396	0.725	0.882	gatggaccctatacgcggcGCTTTTAATCACTTCTTTGTAAAGCCCCACAGTTTTTGCTACTTATTCAGTCCCTCTGCATATCAAATTTGCATTTGAAGATACTCAAAGACTGCTTAAGTGACAAATCACAGATTGCACCAAGCAGGGTGTGAGTGCATGTGTTCTGTGCAGACAGGCTGCTCCAGTCTCACCTGGCTTTCAAAGCCCTCtgccagtcggatagtgttcc	1.45986	0.675346	1.07638	0.822979
chr2:8174555-8174746	chr2:8174555-8174746	0.45	0.98	gatggaccctatacgcggctgccaggtggtaatgagctctgtgcaccctacctcaactccctcagcatcagtggagaccacatggggagccaggacttccacccccaccccaccataactgggtgcgtctcccctttcccaccgggggttggatcaacgttggcctagagatgaatcagaaatcttagcaatgcccagtggttaaaaagctgccagtcggatagtgttcc	1.66037	-0.341028	1.26636	0.37352
chr2:96716357-96716548	chr2:96716357-96716548	0.614286	0.85	gatggaccctatacgcggctcttgcaccagtgaaaactctgttaccacacaactggagttcatacactggcatctaggagccactCTTTTAGAGCAGTGTTTCCATCTCAAACCATACCATTGTCTAGTAAGCTGACCATTTGCTTTTGGGAACCCAGATGTGAAGAAGTGAAGGAGGGGAGAGGAAGAGAGAACAGAACTAAGATGTTTtgccagtcggatagtgttcc	1.99284	-0.0257634	0.830872	0.140061
chr20:10490795-10490986	chr20:10490795-10490986	0.576923	0.834	gatggaccctatacgcggcTCTCCTTCTCCCTGTGAACATGGCTTCTGGTGGTGAGAGCCAGTTTGCATTCATTCTTTGATGTGAATGCTCTGATTcagtagctctcaacttgttttctgctacaacacagatggctttcacatgcctcacaccctcacaggggggtatccagggttatgcaaaattgaagcaagctacttgtaattccatgccagtcggatagtgttcc	1.28058	0.845827	0.330509	0.236266
chr20:20217705-20217896	chr20:20217705-20217896	0.617647	0.905	gatggaccctatacgcggcAGAGATTTACCAAATAATGTTGCCTGAAGGGAGGTCGTGGTGTGGACACAATTGGCCATCAGCTTTCCCTCCCAGCCTTTTGTCCCAACTCCTTCTCCTCCCTTTGTGTCTCCCTCTGTGTCTGCTTCTTGTATTGCCTCTGCATGACCATGCAGCCTTCTCCTTTCAAAGGTTGCTCTCAGAACATAATCtgccagtcggatagtgttcc	1.72882	-0.672931	0.675113	0.269916
chr20:24811250-24811441	chr20:24811250-24811441	0.24	0.985	gatggaccctatacgcggcGCTTGAACTCTGAACCTGGTGGGTTGGTTAAGCCAACAAGGGGAAGGAGTCAGTGGAAGTGGGGTTGGGAAAGGGGGCCTCCATGTGTCTGCACCTGCCTGACACTACCTGCCCCATACCACACCCTCCTGACACTGCCCACCCCTACCCCACCCTCCTGACACTGCCTACCCAATACCCCACCCTCCTGTtgccagtcggatagtgttcc	2.08263	-0.768163	-1.17039	-0.0987674
chr20:2658395-2658586	chr20:2658395-2658586	0.486301	0.976	gatggaccctatacgcggcTGGTTCATGTTCTTTATTGAACACCTTACATGGGTATGGACAGGGCCTATGGGTGGGGCAAGGCAGCAATGACAGCCTCAGTGAAGTCATGGCAAGTAGCATAGCCACCCATGTCAGAGGTTCGAACCTGTGGGGGAGAATCATCATCATCCATGTGGCCTGGGCTCCATCCTAACAATCCCCATCACCACtgccagtcggatagtgttcc	1.23015	-0.968785	0.571158	0.511367
chr20:3095236-3095427	chr20:3095236-3095427	0.521739	0.989	gatggaccctatacgcggcccgggcagaactactgagcgaggagcctatcagtcctggttcccaagctccctgcccCAGCCTGCCCCTGGCCTCCCAGTGCCTTGGCCTGCCTCACATGCCTGGGCTTGGCCCCAGGTTATCTTCAGAGCCATCCCATCCTGCCTCCCTGACTgaccatgccacttcccgctcaaaacctgtccatggcttgccagtcggatagtgttcc	0.58372	-0.808872	-0.804491	0.415737
chr20:31678725-31678916	chr20:31678725-31678916	0.486111	0.878	gatggaccctatacgcggcGCTCTAGCTCCTGTGGCCTCGACCTCTTCACCCCAGCACCGCCTCCAACTAGTCCAGACAAGTCCCAAGTATTTTCAGCCACCTTTATCTGATCAGAAATGTTTGGAATTCCACAGCAGAAGGCAACAGCTCTGGAGGATTTGGGGAAGGGAGCAAATCCCTGCAACACCCTTCTCTCCCCACTGTACAGAtgccagtcggatagtgttcc	2.57332	0.35899	0.220528	0.469956
chr20:46682300-46682491	chr20:46682300-46682491	0.662921	0.959	gatggaccctatacgcggcGAGATTATGCCCTGCATGCCTTCGCTAATGTAGATGTTCCCAACCCCTAAGGTAGCACGTGGTGTGGGCGTGGTCAGCTCAGCTCATCCAACAATAAGAACACAGCTTGTTTGGAGCACTCACTATGCCAGCTTTAAAGCAACTCTACTCTGGAACTACCTCTCTTGGCCCCATGGACTGGCCACAAAAGCtgccagtcggatagtgttcc	0.930715	-0.621873	0.806242	0.431231
chr20:6102150-6102341	chr20:6102150-6102341	0.621053	0.895	gatggaccctatacgcggccctagtagctgggaGTTCCCTCTCTGGAGGCCTGTTCCCATTTCTCCAGAGACAATGCTGCATCACAATGTTCCAGATCTTTCACAGGTCATTGACAGGCATCCTATAGGACTTCCCCCCAATACCCCCACCCCGAGAACTCTTTCAGTGGGTTCTCCAGTGACTTAGAAACAAATTTTTTCCTTGGTGGGtgccagtcggatagtgttcc	2.54794	-0.307438	0.410506	-0.159682
chr20:63387870-63388061	chr20:63387870-63388061	0.746479	0.97	gatggaccctatacgcggcaacatacatatgcatgcatatgcacagtcacaggtgcacgtgcaagacccgatgcgcatacatgcacacgtgcacaaacaggcacacacacgcacgtgcacacacccacccacacatgtatgcacatacaagcacaaacacgtgcatgcccacacacacatgcacacacacgtacacacacacacgcgcactgccagtcggatagtgttcc	0.138266	0.47704	-0.149343	1.47466
chr20:63388000-63388191	chr20:63388000-63388191	Low Reads	0.974	gatggaccctatacgcggcagcacaaacacgtgcatgcccacacacacatgcacacacacgtacacacacacacgcgcacacacacgcccccacacacacatatgcacatgcacgtgcatgcccacacacgcaaacacgctaatcacacacatgcacaagcacatacgtgcccacacacatacacaggcgcatgcacacacacacacatatgccagtcggatagtgttcc	NA	NA	NA	NA
chr20:6404965-6405156	chr20:6404965-6405156	0.571429	0.828	gatggaccctatacgcggcTAAAGTCCTTCAACATGTGAACAGACACTGTTTCTGAGGCTGTCACACACATGCAGGGAAAAGGATTTACCTTACAAAACAATGTTGCTTTGATAATACCACATCTGCAACCCTAATTGTGCCTTTGTAGCAAGTTGGTTTGGCCATTGGTCATCCTCCACAGCACTGCAATTTATCCTCCAGGAACACATtgccagtcggatagtgttcc	-0.208636	0.0136612	0.687801	0.702607
chr20:8572735-8572926	chr20:8572735-8572926	0.791045	0.902	gatggaccctatacgcggcagaatttcaggacaatgactgcagaacattaaactaagcatgggtccttctgagtactgggccctgtgtgactgcagaggcctcacactcatgaagctggccctgcattcatgtggaaatgtgtaaaaaatagatattgaagtcgggagagctggtgaaaggtcatttttggagatgtaggcttgggaatttgccagtcggatagtgttcc	0.348321	-0.561741	0.691197	-0.224118
chr21:26659365-26659556	chr21:26659365-26659556	0.785714	0.897	gatggaccctatacgcggcagataaggaaacttgcacagagggcttgcctaaacatgcccacagctgactaagggctcacatgtgcactaggggaatggggtggagccacaagaaattcacaccttatacaaatagggaatccagccccattagcATATATAttcatgctgctgataaagacatacccaagactgggaagcaaaataggttgccagtcggatagtgttcc	1.8631	0.751203	0.800635	0.407945
chr21:37100005-37100196	chr21:37100005-37100196	0.785714	0.764	gatggaccctatacgcggcccatttattaatgtttaaaaacatgcaaaacaatatgcatatatacagactgtgtattaacaatgtttaaaaatgcatgggcatgttaaacacccggggagtggctggggagagaaggagggaaaagggattggagttgggaggggtggtacacggtgggtgtcaactgtaacaaactactacaaaaagagtgccagtcggatagtgttcc	2.25604	1.30698	1.35953	0.190792
chr22:18070902-18071093	chr22:18070902-18071093	0.625	0.968	gatggaccctatacgcggcTCAGAACCAGATGCACAAAGAACAAACAAGTTTCCCAGCAGGACTCAAAATAGAAGGGATGGTGACTGCATGCCTTACCATTCGGGATCCTCTTCTTCCCGGAGAACTCCGCGCAGGCAGGTCTGTACCTGCTTAGAGGCAGCCTGTCTGTTGAGCAGCCCATCCTCAGTGAGGGACGATAAGAGACTGGGtgccagtcggatagtgttcc	1.07014	-1.00354	1.31124	-0.160723
chr22:19176325-19176516	chr22:19176325-19176516	0.5	0.983	gatggaccctatacgcggcGAGGCACAGAGGCCTGAAGGGGACAGAGTGGGCAGGCCAGGTAGGCCGGGAAAGGTTTGAGGTGGGGACAATAGCCCTGCCCCTCCCCCACTCACGCCTTGAGCCCCTCCTTCTTCAGGATCTGCAAGCCGCAGTCCCACGTGTTCCGGTATTTGTGCGCCTCCAGGCCCTATGGGGGACATCAGCAGGCAtgccagtcggatagtgttcc	1.50488	-0.260011	-0.454582	0.605318
chr22:24935575-24935766	chr22:24935575-24935766	0.406593	0.883	gatggaccctatacgcggcACCCACAATCATGGCAGTAGCTGGAGATAGCAGGAAGGAAAGACAATGTGTTGGCCAAGGGGTACCTCACTAACTTTCCATCCCACGACTCATCCACCCTTTATCCACCCATCCATCTATCCACCCACTCATTCATTCATTTGCTTATTTATTGGCTCATCTCTCCTTTTGTCTACCCACTCATTCAACTAtgccagtcggatagtgttcc	1.54655	-0.0949109	2.01681	0.169638
chr22:26658980-26659171	chr22:26658980-26659171	0.424242	0.971	gatggaccctatacgcggccagggatgagtaattccacttgacagacagggaaacctgaggACGGTGGTTCTCAGACTTTAGGGGCGTTGCTTCCAGTAAGCAGATGTCTGAGCCACGTGGCAAGGAGGATGAGTCAGCAGGTTTGGGGTGGGGCTGGGTATCTGATGTTTACTCAGACCTCCTCATCCTCATCCTGCAGGTGGGCAGATtgccagtcggatagtgttcc	2.11681	-0.587121	-1.1308	0.130995
chr22:31127242-31127433	chr22:31127242-31127433	0.605263	0.991	gatggaccctatacgcggcATTTCTGTAGGACCCACCCACCTTCCACCCACATCTCCTCTCTAACCCCCGCTCCCAGTGCCTCACCTCCTGGCCTAAGCCCCGCCCATGAGCCATCCGACCCTGCCTCCCTAGGGTAACAAGGGTGGCGTGAGCGTGCGCCTGGCGGCCTTCGGGCACATGCTCTGCTTCCTGAACTGCCACTTGCCTGCtgccagtcggatagtgttcc	2.42915	-1.07394	-0.725763	1.01792
chr22:38124300-38124491	chr22:38124300-38124491	0.546392	0.988	gatggaccctatacgcggcatatttttgagtgacggagGGAGtgtagctcagaggttaggtgacgggaaccaagtcatatggatgcggactggacctggacccaggtctgccgcctcctgagtcacatgctctccagcgcgccCTGACACGTCTCCCCACATCCTGCCTGTCCTCATTGGCCATGCCCTGGGGGAATGCCTTTGTGGTTGtgccagtcggatagtgttcc	2.15373	-0.575172	0.57926	0.0688301
chr22:38180272-38180463	chr22:38180272-38180463	0.611765	0.916	gatggaccctatacgcggcACAAGAAAGTAATCCACGGAAGGAACAAGAAGTGTCCTAAACAGTAGCAAACCTTACACATCAGGACaatcacacaggctctggtgtcagattccagcttcaacctcatcggtgtgacctcaagcaactcatgcgccctctttttctcatgtgaagtgagaatatcattggccacaccaagggtAGCCTAGtgccagtcggatagtgttcc	2.2454	-0.549477	0.0503272	0.0301661
chr22:40627690-40627881	chr22:40627690-40627881	0.514706	0.915	gatggaccctatacgcggcATCTGGATTCAAATCCTggccaggcacagcggctcatgcctgtcatctcaacagtttaggaggtcaaagcgtgagggcaagagttcaagatcagcctggggaacactgtgacaccccgcctgcacaaaaaaATTTAgccgggcatgatggcacacgcctatagtcctagttatgcaggagaactgcttcagtgccagtcggatagtgttcc	1.45421	-0.225249	0.679401	0.0935834
chr22:46116400-46116591	chr22:46116400-46116591	0.516129	0.991	gatggaccctatacgcggcTGTGAATTGTGGAGGAAGGGCCCAGGAGGGCCACATGCCCTGCCAGGGAAGCCATAGAGAGCCCTGCCCCGGGAGGTCAGTGCCTCCTTCAATGCCTGCGATCCCTCACCCTGCCCTGCTTCCCCCACCATCCGCCCCGCCTGGGCAGCCTGGGCCACTGCCCGCCAGCCACCCCCGCCTTCGGACTGTGCtgccagtcggatagtgttcc	2.37131	-0.486698	-0.584735	0.614459
chr3:100335657-100335848	chr3:100335657-100335848	0.481675	0.96	gatggaccctatacgcggcGGAGAGGAAGCCATCAGCGTAGCCATGGTGAGCTTTATCTTTCCCACCCTCGGAAGCACAGACATggcccggcacgtggctcacgcctgtaatcccaacagtttgggaagctgaggcacgaggatcgcttgagttcacgagtcaagagttggagaccagcctgggcaacatggcgacaccttgtctgtacttgccagtcggatagtgttcc	2.17825	-0.366635	-0.151653	0.559605
chr3:100457317-100457508	chr3:100457317-100457508	0.721311	0.885	gatggaccctatacgcggcAACGTGAGGCAGGATGTTCATTTTCCTCTAGTAGCAGGTTCtgagatagtctgtgtgtgatgtgcatgtgaatgagtggatgtgagtgagaatAGCAGGAGTGAGGGTAGGTTGCAGTTTTGATTACACGGGTGTAGACTGATTCTCTGAGGTCAGCTTTATGCACTGGGTTTTAACTTTGTGGAACCATAtgccagtcggatagtgttcc	0.892556	-0.247448	0.330647	0.748703
chr3:112858940-112859131	chr3:112858940-112859131	0.684783	0.897	gatggaccctatacgcggctactcacatttgactaattgcccacccactccagcattagagatgttattagtatgcagatttgtggtaatccctggatgggtgaggcttcctagatctccctttctcacaggctccccctcctgctatctgcctactctaacagaaatgttttctatcttaactgtgtcaatgtcagtatcttgattgtgtgccagtcggatagtgttcc	1.83428	-0.361748	0.805869	-0.111221
chr3:115859453-115859644	chr3:115859453-115859644	0.719298	0.82	gatggaccctatacgcggcAGAAAGAGGCATATGACTGTTTAGACATTTGAGCTGCATGCAAGGGAAGGGGTGGGTTACTCTGCTATAGAAATGTTCCCTATTTGAATAATAAGACACAACAGGGGGTGGATTATGCAAATTGGCCCCATGCCTTCTGCAACCCCAAAGGATGTAGTTAGTACCCAGAAACCAGTGACAAGAACAATGCCtgccagtcggatagtgttcc	1.39371	0.346841	2.131	0.493256
chr3:124272427-124272618	chr3:124272427-124272618	1	0.852	gatggaccctatacgcggcgtgaaaataaagacgtgatttttttccctatccaaatatatgatccctgaattctatccatgaacccaaggtttagaatgtctgTTGTGTGATGTGCTCATACCTTAAAAAGGAGTGTGGGGGAGTGGGCGAatgtgcacgtgtgtatgttcatgcatgtgcatgtgAGTAGAGGGGTGGGGAGAGAGGGAtgccagtcggatagtgttcc	1.16319	0.11908	1.0896	0.331754
chr3:126613475-126613666	chr3:126613475-126613666	0.579832	0.874	gatggaccctatacgcggccccttagctcacaacattgacaaacattaactcaaaatggatcacagatctaaatacactcacactTCCTCCCATCCCCAATCATGCACTGcatgtgttgcaaaacaatgctggtctatgatggatagcatatgtgactgtggtcccataacattaaaatggagctgaaaaattcctgccacctagtgacgtgccagtcggatagtgttcc	0.797198	0.268078	0.302612	-0.0203654
chr3:127574885-127575076	chr3:127574885-127575076	1	0.962	gatggaccctatacgcggcgtgtgcatatgcccgtgtgtatccgtatgtgcgtgtttgtgtgtgcatgtgcatgtgtgcatgcttgtgcatccgtgtgtgcatgtgcacgtgtccatgcacatgtgggtgggtgtgcgtatatctgtgtgcatgtgcatgtgtatctgtatgtgtgtgcccaagtgcatgtatgtatgtgcgtgcgcatgtgccagtcggatagtgttcc	0.780388	0.461016	-0.459125	1.14069
chr3:12759513-12759704	chr3:12759513-12759704	0.428571	0.99	gatggaccctatacgcggcTGCCACCCTTGGCTGTACCAAGCTCTGGGAAGGAAGGAGGGGACGTGTCCCAGGTACCCCCTCCACCCACATTGGTGAGGCTGACTCAGGCCCCAGCCACGTGTCCCAACCTGCCCTGCGCGTCCCAGAGGGGAAGGAAGATATTCCAATGCTCCCAGGAGGCTGAGGTTGGGCAGGGAGCAGGAGAGAGGtgccagtcggatagtgttcc	2.39612	-0.0404879	-0.133305	0.558239
chr3:128205442-128205633	chr3:128205442-128205633	0.681529	0.863	gatggaccctatacgcggcGAGGAAGAGTCCCAGGGTGATGAGGGTGAGGGTGTGTTCCCTCCCACAATTAATGCCATCACAGTGAGATCTGCCTAATAATAGGATCTCCAGACCCCAGCAAATTGTCTGCTGATCTCAGGCAATGTTTGTCTGTAAGAATCCTTCGCCCTGTGTAAACATTTTATTAGACCATTAAGTTGCCGTCAGCCtgccagtcggatagtgttcc	1.73095	-0.597743	-0.0494451	-0.0648993
chr3:130818065-130818256	chr3:130818065-130818256	0.666667	0.968	gatggaccctatacgcggctctatagaagggtgcgcccttacagatggaacaatggtgagcacacacttggacaagggaggggaaggagttcttatccctgatgcacatggaccctgctgctgtgccattcccccattggctagggttagactgcacaggctaaagtaattccaattggctactttaaagagaatgacagggtgagtgcttgccagtcggatagtgttcc	2.49806	-0.386823	1.34491	-0.35971
chr3:136820375-136820566	chr3:136820375-136820566	0.42029	0.855	gatggaccctatacgcggcCTGCACCTTTGCCAAAAATAGCCCATCTCCATGGCTGGTGGCCAGAGTGGAGCAGGCCCAACACTGAAACTCTTTTCAGACAAGTTGAGGCTGGTTTCCTGAACATAACCCGAAAGCAAATGTGGCTTGCCTTGGAGGTACAGATAAGCATATGCATAACAGATTTTATTACCTATGAGAAAGTACACACCtgccagtcggatagtgttcc	2.18242	1.02371	0.378003	0.719391
chr3:139373620-139373811	chr3:139373620-139373811	0.683824	0.93	gatggaccctatacgcggcATGGTTTTGCCTATGTCCACCTACTGAGAGGGATAGTATAATTACCTTAACAATGATGCTCCCTTCATCATAGCCCAAAGCGACATTGTTTGACCCTCTTAGACTGGCCACGCACCATACCCTCTCCATTCCATAATTCAGTGTGCTCTCAAGCCGGTAGGTGCTTGAATGCCAAATACGTACTGTTCCTAtgccagtcggatagtgttcc	1.23186	-0.265035	0.704713	0.401046
chr3:142445730-142445921	chr3:142445730-142445921	0.875	0.847	gatggaccctatacgcggcggctctggtctagaatggcaccttggcaagtcagttttgagtgttcacaggaggtagactactcctgcctgtttggtctttcttatggtagaccttcacccagtcaataatggagtgaataaaactcctctgtttcagctaccgctatctaattggccagcacagtcttttagtggataccgctggctatttgccagtcggatagtgttcc	0.952873	0.432002	0.215639	0.541593
chr3:144694400-144694591	chr3:144694400-144694591	0.781022	0.985	gatggaccctatacgcggcCACATTCTGGGTTGTCTTATTACATAACAGTGATTTGTACATGAATGGCTACCACCAATGCTGATGGGAGCTACCAGGCTGCAATGTCCTGCCCACCCAGCACTGCATGTGCTGCCATATTCATAGCTGCCCTTAAGGTCCAAGGTAATGCTTTCTGGTAATAACTCAGTGCAAACAAAATGTTGATGTGCtgccagtcggatagtgttcc	0.419049	0.0981455	0.201796	0.276903
chr3:148964962-148965153	chr3:148964962-148965153	0.575342	0.867	gatggaccctatacgcggcAAATAATGGATGCAGGAATTCTGTATTCCATTCATATTCACTTGCTTTCAGCAGGATGAAGCACTTGAAGGGAAGGCGGTGCATCTCTCCTCTCGCTTTCCACCCACCTTTATCCTGGAAATTCAGACTGCCCTGTTGCTATTCACATGAAGCCTCAGTACAAGCCTTGCTCATAGCAAAAGAAGGCACAGtgccagtcggatagtgttcc	0.850568	0.440119	1.29919	-0.177786
chr3:158774455-158774646	chr3:158774455-158774646	0.8	0.732	gatggaccctatacgcggcTATTATCCGTTCATTATTGTCATGTTCTTCCTTAAAAGAAGGTGGGGCATCTGCTTGTTGGATTCAGGCAGAGCATGATTTTTAATATGTATATTCTTGGTCTTAAGCCACGAAAGTGTTGTAAATCACCAGCAAACAGCACTAAGTATTATCGTCCTCTAGGCACTGAAAATTTGAAATGAGCTGCTGACtgccagtcggatagtgttcc	0.92235	0.191695	1.4486	0.154903
chr3:171753010-171753201	chr3:171753010-171753201	0.466667	0.878	gatggaccctatacgcggcACCTCTGTTGCACTCTGCTTGCCCATACAAGCCTGTTTCAGGGGTGGATTATTTCTTTATAATGCAGCTTTGAACCATGTCTGAAATGTGTAAGAAAGACAACCAGATGGGCTGGATAAACTGCTTTTGTCTGAGCTGCAGCCAGACTCTGCTCAGTGGGTGTGGACAGGCTGCCAGCCTCACTGAGAAAGtgccagtcggatagtgttcc	2.66593	0.363659	1.35345	1.03807
chr3:172391975-172392166	chr3:172391975-172392166	0.732143	0.857	gatggaccctatacgcggcTCTTTAAAGAAAAAAAAAATGGCTATTGTTTTCCTGAGACCTCCCACATGTTGGGAAATAACTTACAGTGAGGCAGTTTCCTTGTGGTGTAGTCTGAACTCTTGAATAGCTGGCTGTGTATGGATTGCGGCAGTCACCATAACAATGGGCTCATCTTAAAACGTTCATTTAGATTCATTATTGGAACTGTGtgccagtcggatagtgttcc	1.50216	-0.0676487	2.04643	-0.210291
chr3:173410200-173410391	chr3:173410200-173410391	0.745455	0.732	gatggaccctatacgcggcTAAAACTCTAAAAAGTatagggccgttatgggaataaacaaaataacatagcacttttgcctggcacataaaaatgttcagaagtgtttgcattatcatGAGAACCCTCCATACATAAACACGGACACACTGTGCTCACCTACTAATAGCCATTTATCACGTATTTCCTAAGCACTGGGTGGGACATGGTGtgccagtcggatagtgttcc	1.96462	0.295758	0.357391	-0.0960764
chr3:178238275-178238466	chr3:178238275-178238466	0.764706	0.835	gatggaccctatacgcggctgtaagatttaaaagcttcccaggtgattctaatgtatagccaggcttaagaaccTGCCCCACTCACCAATACAGAGcagttgttctcaaactttaatgaatgtaggcatcacctgcatatgaatgcagacacccacagaggttattattcagcaggtcaaaggtgggctagaaaactcctttttaaatgatgccagtcggatagtgttcc	2.06369	0.0953653	1.3388	0.0602834
chr3:18027175-18027366	chr3:18027175-18027366	0.565789	0.857	gatggaccctatacgcggcTACTGTAGTGCAGCAAATATCTGTAGTGGCTAAAACTACATTTATTACTCCTTGTAAGTCTGTGTGTTTGCGGGGTAGATTAACTGATACAGGCTGGGCTTGACCAATCTCAATCTCAATGAGCTTGTTCATGTCCTGTGGTCAGTGggggattggctagtctaggatggtcatggctgggagatatcatctgccagtcggatagtgttcc	1.5559	-0.431084	-0.471271	0.341905
chr3:185154075-185154266	chr3:185154075-185154266	0.826087	0.949	gatggaccctatacgcggcGGGGGTGGGTATGCTTAGTAATACAGAGTGGTGTGTGTATGGTATATGTGTGGCAGTGCAGTGCGTGTATCTGGCATGTCGAGTGTGCACATGGCATATACGGATCAAATCGGGTGTGTGTGGTACATAGGAGTGGGTGGGCACACAAACAGGACTCATGTATGCGGAGGACTCTGCCTTTCTGTGTTAGCtgccagtcggatagtgttcc	2.26772	-0.50065	0.644945	0.529778
chr3:193680350-193680541	chr3:193680350-193680541	0.666667	0.905	gatggaccctatacgcggcATGAGGAACAGCGTTTGTCTTTGTAACAGCTTGAAGAAAGACCCTTTCCAGGACCCAGTCATGCAGTTACAATCTTGACCTCTTTCTTATGCTGGGAACATGCATACAGCAGCACCTCCCATGTGTTTTCTTGTCCCATTGACTGTCCATTCACTTCCCATCTGTTTTGCAGTCTTAAAGGAACAGAAGGGtgccagtcggatagtgttcc	0.852445	-0.237278	1.29607	0.705677
chr3:197201860-197202051	chr3:197201860-197202051	Low Reads	0.952	gatggaccctatacgcggctagccaaagcacttcagtgaaataactcagacacagaaagacaaatactgcatgctctcacttgcaagcaggagctaaataatgtgtacacatggaggcagagtgtggaatgatggacaatgcagacttgcaggggtggaggggtgggaggggtggatgataggaggctgtctggtgggtaccacgtgcattgccagtcggatagtgttcc	NA	NA	NA	-1.23436
chr3:41024580-41024771	chr3:41024580-41024771	0.714286	0.947	gatggaccctatacgcggctgagcctgcagacaatgcaagtcattcaggtcgctctttttttctgggaagagcttgctatcagctaggtgacagggtggtcaggacacatgtctttcattctccagcaggctagcccggtcatgttcacatggtggtggcaCCTGTTCGAGAGGGTTAAAAGGCCATTTCTAGGCATTAAATATTCAAGTtgccagtcggatagtgttcc	0.515995	0.294804	1.74181	-0.14519
chr3:44679425-44679616	chr3:44679425-44679616	0.818182	0.952	gatggaccctatacgcggcacccTCTAGTGTTGGGGACTATAAATCCACACCCAAGAGAGGGCCAGTTCCTGACTTAATTGGAGGGCTAAACTCATAGCAGTGGGCAGCAACCAGCATTACAATAcagtcctgtgctgcttaacaatggagagttctgaaaagggcattgttaggtgatttcattgttgcgtgaatatcatagagtgtactgccagtcggatagtgttcc	2.22965	0.0246183	0.964442	-0.331629
chr3:46908630-46908821	chr3:46908630-46908821	0.833333	0.97	gatggaccctatacgcggcGGGAATACGTGCAtgagtggggtgtgtgtgcatgtgtgtgaatgtgtgtgtgcatgtgcaaagcaactctgtgtatgaggcaaacctgagtgtgtgcggtgcgtgtgaatgcctgcatgtgcgcgtgcgtgtgtgAAGAGTCTGCGTGGGGGAACACGTGTGTAAAGGCATGGATGTGCACGTGTGTGTGCtgccagtcggatagtgttcc	2.05009	-0.79576	-0.118467	1.20898
chr3:5004695-5004886	chr3:5004695-5004886	0.62069	0.98	gatggaccctatacgcggcAGGGAGGTGTTTGGGGTTTGGACAGCTGCTCCCTCCTTTAGGGCTGACTGTCCCATCAGGAGGGGGTTGTTTCTGTTGCTCAGTGGGGAATCTGCAGGCCTCGACAGGCTCTGAGCTGGGAAACAGGAGTGGCCCTGCCTGTCCTATGACACACTGTGAGTGGAGGGGGCTGTGGCCGGCAGGGACGTAGGtgccagtcggatagtgttcc	2.5635	-0.642347	-0.62884	-0.0330389
chr3:56783940-56784131	chr3:56783940-56784131	0.485714	0.896	gatggaccctatacgcggcTACACAGGATGTTACTATTACTTAACCTTGGGCAGAGGGAGAACTGCACACCCACACCCCTGTTAAGTTCCTTTTAGCAAACACCAGCCCCCACTGCCTGAAACTCATCTTGGTCATGCCCAGACATGATGCTACAGACCTTCAGAGAAAGAGGAAGCCAAATATTTAGCTCTCTCTGCGGTCCCTGGCTCtgccagtcggatagtgttcc	1.95144	0.276502	0.447003	0.331643
chr3:63239785-63239976	chr3:63239785-63239976	0.428571	0.884	gatggaccctatacgcggcTCACACACCCATCCTAACATTGTCAAATGTGTCACACACCCACCTTACCATTGTCATCTATCCCACCATTGTCAAGTGTGTCATGCACCCATCCTACCATTGTCACCCATCATACCATTGTCAAGCAACTGTTTAACAATGAAAAGATTTATAAGATGGAAATAGATTATCAGATGGATTTAAGGCCTTGAtgccagtcggatagtgttcc	1.99381	-0.390838	0.0608393	-0.71643
chr3:65101535-65101726	chr3:65101535-65101726	0.540984	0.841	gatggaccctatacgcggcAGCTGAACTCATATCAGAGACAGGCTCAGCCACAAGAGACATGGAAGAATAGCCAAGAGTCTAAAATATGATTTCAACACATGATAAAGCAAGGCTGTTTCAACAGCATGGGAGGTGTACTTCTTTGAACAGCGAGCCCTGGCTTTCCATATCACAGTACCTGGCAAAGCTTTGTTTTCTTTTCAGTAATCtgccagtcggatagtgttcc	0.298927	-0.322206	1.73	0.142691
chr3:72177495-72177686	chr3:72177495-72177686	0.714286	0.957	gatggaccctatacgcggcTCCCCAGCCGCAGAGGACATGCGGACATGTGTGGGCAGGTCCCTTCTGACCCATGGCAGGTCCCTGTTGATGGTCAGGCTGGGGATCGTGCAGGCCTTTTTGTTATCCCGGGGTCTCCTTCTGAGCTATGCTAACACTGTGCAGTGCCTATAACCAAGAAGAAAAAGGAAAGAAACAGAGGAAACTCAAAGtgccagtcggatagtgttcc	1.37781	0.0233414	0.27971	0.755278
chr3:88912525-88912716	chr3:88912525-88912716	0.701149	0.938	gatggaccctatacgcggcTGAAACAATCCTTACTCAGAGAGTGGATTTGCATCTCTAATAGAGTTCAGGCTCTGTTTGTGAAAGGCTTTTGCTAGGCCTGACCCCATGTCTCAGGAGCACATTGATACCCAGCGCCTTGCCTTTGCCTTGTCCCACACCACAGAGAGCAGTATCATGGGAAAATGCACTAACCTAAAAGAAAGCAAAGGtgccagtcggatagtgttcc	-0.22233	1.22618	1.22434	-0.416571
chr4:118739215-118739406	chr4:118739215-118739406	0.651163	0.823	gatggaccctatacgcggcGCTGCAGTTTAAGCCAAGATTGTGAATCCGAAGTCTTCTTTGACCACTGATTGTCGTGTAAAGCACAGCACACTGTAGAAGCAACATTGAGGTCACATGTTTTTCTGATTAACATATCCACCCAAGCTAACTTGATCTTACTTGCATTTACAAAACACTGTGTACAGATAGATAAAAGACCTCTAACTATTtgccagtcggatagtgttcc	0.0732235	-0.0167691	1.4555	0.0562957
chr4:121138550-121138741	chr4:121138550-121138741	0.741935	0.889	gatggaccctatacgcggcTTGAGTAAACATCCCCAAAAGATCCCATTAAGATGTAAACATGAAAGAATGCTCAATACAGCTGTGGTCTCACCATTTGCCTTGTGTTGTACATCTGGCGGAAGCTGGTCAAGAGCATACCACTGATAGTCTGGCTGTGTGGAACAATACAACATTATTATAGCAATATGGACTTCAAATATAGTGGCATGtgccagtcggatagtgttcc	0.166173	-0.0614052	1.12652	0.88789
chr4:121680485-121680676	chr4:121680485-121680676	0.771654	0.936	gatggaccctatacgcggcTTGCAGTCATTCTGTCATGTCACCCACTGAGGAGACTGCACACAAACTGCTTGAGGACAGGAGCTGTGTTATGCACACCTTTTGTCACTCATGACAGCCTGTTAACACACTGCCAGACACATAGCCAGTGCTCAATTACACGGCTGAGTAGGACAGACCACACAGTTATTACCCCCTTTGAGCACACCATTtgccagtcggatagtgttcc	0.238049	-0.798516	0.0849529	0.346515
chr4:13364165-13364356	chr4:13364165-13364356	0.754545	0.829	gatggaccctatacgcggcgacattgaatcccctcactatAATCTGAATGTGATTTATTATCCCCTTAAAGAGGGGCATCCATACAGGCATGGTCTAATCccttgcaattcaaagtgtaatccaaaagccagtagcatttgcatcacttgggagcctgttacaaatgcacaacctcagacccaccccacacctactgaatcaagatccactgccagtcggatagtgttcc	1.98261	-0.112398	0.551154	-0.0620014
chr4:137359975-137360166	chr4:137359975-137360166	0.734043	0.965	gatggaccctatacgcggcCAAAAGGGGCTGTGGTATCACAGCAGCCCATGAATACATGAGGCATGGTCATGTATAGAAGGACCTCCAGCCCTGTCAGTGAAGGCTGCAAGGAAGGGTGATGGAGCTGCTGCTGCTTAAACAAGAGAAATACTGAGTGCTTTCCTTGCACATATCATTGGCATTTGCCTGCCTCCACATTTATTTCATCCtgccagtcggatagtgttcc	1.26898	-0.398423	0.1838	0.0546203
chr4:153024285-153024476	chr4:153024285-153024476	0.630631	0.968	gatggaccctatacgcggcATAGATGGAGAGGATTTCAAGTGATGTTTTCTGAAGATGGTTCTGTTGTCCCGGGAGAGCCCTTGGCGGACATGGTAGTGCCAGTCAGAGCCCTTGACGCTGTGCAGCCAGGTGGCTTATTGTCCCAGTGACTTTCCAACCAGATACTCTCAGTCAGAGTGAAGGGCTCCACTTAGAAACTCCCTTTCCCAtgccagtcggatagtgttcc	2.21904	-0.543366	-0.189998	0.00406779
chr4:165426397-165426588	chr4:165426397-165426588	0.818182	0.847	gatggaccctatacgcggcTCTACTTCTTGTTTCTTTCCTTGCTATTTAATACTTAAAGTGTGGTGCCCCACTTGTTTGCCAGGAGCAGTATCACatcagactctgctgttaacaaggtccccaggtgattcatatgcacattaaagttCATTTTGCACCTCTTTTGGCATTGACTTTACTTTCAGTGGCCTATTTTATGTAATGTAAAAtgccagtcggatagtgttcc	-0.726486	0.62193	0.237285	-0.159362
chr4:169489425-169489616	chr4:169489425-169489616	0.640212	0.963	gatggaccctatacgcggcgagtgacttaagaatgtcagagaatagcaagggagtggcagaaaccctgtgaagcacaggctaagtatggccatatacagaagggtggagtcattgttgtgctattcccttccccaatgcctaagtcacagctgtgccccaccattcatgggcccttgttgctgctgtacccagcctcacaaagtctggtctgccagtcggatagtgttcc	2.09006	-0.536407	0.631215	-0.00270383
chr4:181758130-181758321	chr4:181758130-181758321	0.461538	0.889	gatggaccctatacgcggcTCCCCAGTGCTCTCCAGAATGTGACGATGGATGGACTTGAATAAAAATGCTTAGTGAGAATCTGTTGCATTCATTTACCTCCCAATGAGCTCCTTTGGGGACATGTATGGGATAAAGGACAGAAGGCCCAGCAGAAGCATGAGGACAGTTAAAAGTTTTTGCACATCTTCAGGGGAAGGGAGAAGGAGGCTtgccagtcggatagtgttcc	1.10495	0.0181795	0.0817264	0.0607028
chr4:182033960-182034151	chr4:182033960-182034151	0.671642	0.927	gatggaccctatacgcggcctcacactgctaataaagacacaccccagactgggtaatgtttaaaggaaagaggtcaaatgtactcacagttccacgtggctggggaggactcacaagtggtggaaggcaaaggagaagccaaggcgtgttgtacatggcagcaaggcaatcatacaagggaacttccatttataaaaccataagatctctgccagtcggatagtgttcc	2.24963	0.0406285	0.924623	-0.075489
chr4:21748245-21748436	chr4:21748245-21748436	0.62406	0.714	gatggaccctatacgcggcGAGCAGAGTCAAAGGGTTGGGTATTGGCTCCATGCTACAACTTTCCACTAGGCAAAACAGAGCCTCTCCAAATAGCTGCTTGTGATAGACATGATTATCTCAATTGCATAGGATTGTTAACAAGACAAAGGAAATGGTATACCTAATAAGCATTTGATAAGGTGTAGACAGAAATCCTGATTTTGTTGTTAtgccagtcggatagtgttcc	2.06513	0.362506	0.999954	0.149903
chr4:25370685-25370876	chr4:25370685-25370876	0.5875	0.901	gatggaccctatacgcggcAGGAACTGCACTCTATCTGGTATTTAAATTCCAGGTAAGTTAGGACTGATGCCTGGTGTAGAATGCTCAAGTGTGGCCCAGATCAGTGTGGCAGTGGTGTACATCAGTTGATGTCAAAAGATGAGTTATACCCCTGGACTTCATAAGCATCAGAAAGCTCTTCTCCCTTTTGTTACATGGAGGGCTATGATtgccagtcggatagtgttcc	0.430168	0.0778573	1.54457	-0.433192
chr4:25883255-25883446	chr4:25883255-25883446	0.545455	0.918	gatggaccctatacgcggcctgtcctgccaatgagaatatgataaaaaggttcttgaatgctgctgtagtcagtatacTTGGGGTCATGGAAGGCTGCTGACCTCATACATGGGGACTCTTGCAGAGAAGAGATGGAGTGGCTTGACAGGACTTGCCCGGTTTCTAGAActcactgtctctctgtctctctctctctctTTTTTTTTTTTtgccagtcggatagtgttcc	0.692602	0.724166	0.897088	0.136559
chr4:34046740-34046931	chr4:34046740-34046931	0.447154	0.882	gatggaccctatacgcggcTGTTTTGCACTTGGACAGGTATGAGTCAACTGTTGCCATAGTAAtgttgcataacaaaccattcccaatctcagtggtttacagcacaatcatttattcttatgcaggtcaccagggcaactctggttcagttgacccaggattggtttgactgggtgactcttctTCAGGTTGTGGATCAATTACCCCTGtgccagtcggatagtgttcc	0.75406	-0.211913	0.293617	0.402346
chr4:39665240-39665431	chr4:39665240-39665431	0.697674	0.891	gatggaccctatacgcggccactatttcacgaccttgcacatagttcatttgtttcatacatcacacactgttgtgttacgtattgacatggctgtcttcacaactaggctctgagcaccttaaaggctgggactgACGCCAGTCACAATCTAATGCAAAGGACAGTGCTGTTATGGAAATGTTTATTGAACTGAACTGAAAATCCTGCCtgccagtcggatagtgttcc	-0.402533	0.28907	0.903715	-0.172373
chr4:42506105-42506296	chr4:42506105-42506296	0.375	0.889	gatggaccctatacgcggcattaggtttcaatgagaccataagggtgaggcctgctatggtctgaatgtttgtgttccccccaaattcatatgctgaaacccagtcactagtatggtgacagtaggaggtggggtctttgggagatgattaggtcatgagagcagagagctcatgaataggactggtgcccttataaaagaggcctcagatgccagtcggatagtgttcc	2.24899	-0.554828	1.46063	0.563969
chr4:5203425-5203616	chr4:5203425-5203616	0.754098	0.975	gatggaccctatacgcggcATGTCTCTTTTTTCAAAAAGCAGCTGACCACCCATTTCCTGGCCCCACCCCTCCCACATTCTTCCAGCACATGCTCCTGTCTCCCTTGTAGTGCTGAGCACTGCTGTGACTGTACAGGGGTTGGGCCCTGCTtttgattagtgcctgtttcttattgtgagttccaagaggacatgttccttttactctgttgccagtcggatagtgttcc	1.72082	-0.666272	0.315679	0.521949
chr4:6403057-6403248	chr4:6403057-6403248	0.622222	0.97	gatggaccctatacgcggcCTGAGGCCAGAAGGGGCCACTTTGGGCTAATTAGAACCACTGAGCAGTCTGAAGACTTCAATTATGCACATGGCAGGACAGTGGGTGCCTCCCCACGTGGGTGGGAGATTACTGCCGCTGGCCGGGCTGTCGCTCTCATGCAAAATATTAAGAAAAGGCAGGGCCCACAGCAATTCTCATCTGGCTGAAATtgccagtcggatagtgttcc	1.68095	-0.328381	0.14856	0.490982
chr4:67220935-67221126	chr4:67220935-67221126	0.818182	0.806	gatggaccctatacgcggcTTTCTGCTTGTGTAACTGAATGATTCTCCTGAATTTACAGCTTCTACCCCTCTATCAGTCATTGTGACAGCACTTCACGGCAATACAACAAGAGAGATTGAAGACAAAGACAACTGATCTGCCCACCAGTCAGATGTGATTACAGCTCTGCACATCAATGTTTAGATTATAAGGCAGTGTATACCATCTTTtgccagtcggatagtgttcc	1.11562	0.468774	1.10883	0.577112
chr4:77376025-77376216	chr4:77376025-77376216	0.651685	0.873	gatggaccctatacgcggcTTCACAGTACTACTCCCTACCtgactgtctcagcatatgaatgcaaactgcagaagggtagaaacttgctatttactgcagtagcctctggccctaggatacttgcctaacacTGCATGGATGTAATTGTCAGCCAGTCAATTGCATGGAATTTTGCTGAAAGTACAACTTTTGTCATTGCTTAGGAGAAGtgccagtcggatagtgttcc	1.57166	-0.154144	0.923296	-0.172342
chr4:84547260-84547451	chr4:84547260-84547451	0.536232	0.85	gatggaccctatacgcggcCTTATTCCAGCTGTCATTATTTTAGAGGACTACACATTAACATCTCAGTGATCTAGAACAAATGGAGCAATGTGAGAAACTGTGCTGTATCTTGATCAGTAGTTACCCAacccagtgagtctgaaaacaacagattgctatccctcccacgtgagattctgatgcaattggtctgtgacagagaccaggaatgccagtcggatagtgttcc	1.11585	0.372787	0.56329	0.225278
chr4:94559605-94559796	chr4:94559605-94559796	0.76	0.86	gatggaccctatacgcggcTTGAAAGCCAAACTCTTAGATGTTGTGCATGTCGAAACTGGAACAAAGATTATAATGCAAGTTCAATTTTCCTCAAATATGGATCTCAACATTAATTGTGGTATGCAGCTCACCCACAGCCTTGGGTGTGGTCTATGAATGCAGCTGCTACTCTGTTCTACAATTATTGTATTTTATTGCCATTATGACTGtgccagtcggatagtgttcc	-0.164968	-0.389291	1.44384	0.391908
chr4:99715405-99715596	chr4:99715405-99715596	0.839623	0.939	gatggaccctatacgcggcctatttggggcctattgctatagcagctactgtttagcttcctggatcatcactacagatagcaatctggcttcctgcaggtctgacttacagcaggatggcttcttgtgttgctcattgcagataaggagctggtttcctgggcaggtttctacaagttgtggatcaaagttctatttttatatatggtctgccagtcggatagtgttcc	0.910506	0.0392646	0.534376	0.00767302
chr5:103288670-103288861	chr5:103288670-103288861	0.482759	0.844	gatggaccctatacgcggcTGCATGCATTTCTGCTATTCAGCACTGCAAAGGTTGGTTATCACATTGAAAGCTCCATGACAAGAAGGAGCCAGGACAATCTGAAACCAAgcagaatatgcaactgaaagaacatgcgccttgaaatcagaccaaacctgggtttgaattctgggcttgaaccctggtgctgacatttttagctgtatcactgccagtcggatagtgttcc	0.79882	-0.259093	0.148285	0.0806545
chr5:10914605-10914796	chr5:10914605-10914796	Low Reads	0.863	gatggaccctatacgcggctgtgtgtatgcatgtgaatgtatcatgcatgactgtgtataagcatgtatgcatgtgcgtatgcatgcatgaatgtgtgtatgcacgtatgcatgggaatgtatgcatgcatgtgtgtgtatgcacgtgtgcatgtgtgtatgcatgtgaatgtatgcatgcatgtgtatgcatATCTATTCTTTTTAGGTtgccagtcggatagtgttcc	NA	NA	NA	NA
chr5:111228000-111228191	chr5:111228000-111228191	0.472973	0.897	gatggaccctatacgcggcCCAGATCCCGCCCAGTGGTTTGGCACATGGAATGACAGGAAATGGCCCAGCCTGCTTGGTGGTGCAGATTTCGTCTGTGCATGCAAACCCATGTCCTGTTTTCAGTTGTCTCACCTTTAGTTTCTCACTGTTGTTCCATGTTGAAAGAAAAGATGATAAGAAAACCAGATGTATTCCCAGACATACAAATCtgccagtcggatagtgttcc	1.0803	0.0902216	0.755144	-0.0302051
chr5:139475145-139475336	chr5:139475145-139475336	0.532468	0.977	gatggaccctatacgcggcACACAAACTCTTTCCCCCTTGTCCGTTTGCAGGCTCTCTCATCTGGCACCTATAGTGACACCTGCTCCTTTGAGTGGCCCCTTGCCCAGGACACAGCTGTGTTCCTTCATGGCATCATTTGTGTGCTGGCTCAGGCCAGCCTATGGTCCCTGCTCCCCAAGCCTCTCACTGAAGAGAAAGGCACTGAAAGGtgccagtcggatagtgttcc	-0.0589554	-0.625568	0.511689	-0.10439
chr5:142389780-142389971	chr5:142389780-142389971	0.75	0.978	gatggaccctatacgcggcGATAATTTGGATTTAGGGTAAGGGACAGCGTTGCTCATCTACAGGACCACAAGGGGTTCTGTGCTGCAGGGGCATAAGAAGGAGCATGTGCCATGTGGGGAATGCAGGGAAGCAGGGCAGAGGGACGTAGGAGAGGAAGATTAAGAGCCAAGGGGGAGGGGCAGGCAGGCAGGTCCTTTTCCATCTTTTCAtgccagtcggatagtgttcc	1.93368	-0.669197	-0.0472357	-0.600683
chr5:163509425-163509616	chr5:163509425-163509616	0.626016	0.895	gatggaccctatacgcggcctaagtgcggtctccaaatcacgatgatcagcatcacttgttggaacttgttgggaatgcaaattatcaagccccaccccagacctttgtgatctaaaagccctccaggtgattctgatccacactgaagcacgagaaccactgACCTTAGGAACTGTTACCTGTTCCTTTGCTTCCGTAGAGTGAAGTAAtgccagtcggatagtgttcc	0.786421	-0.0314545	-0.192498	0.35375
chr5:167713430-167713621	chr5:167713430-167713621	0.733333	0.953	gatggaccctatacgcggcATTTGGGCATGGGTACTGATCTcatacatcaaacacacaagtacatacatacaatgcacacacacaaactcaggaacacctccatgaatgctgaccacatgcacttgcatatgcaagcatcaggcatgcgcacacccccaccaccacattcatgtgcatatgcagacatgcacatacatgtgcacctccattgccagtcggatagtgttcc	1.33696	-0.339661	0.361837	0.841376
chr5:169831495-169831686	chr5:169831495-169831686	0.507042	0.947	gatggaccctatacgcggcGCTGCCACATCCATTCATTTATGTGATCCAAAGAGGTGGAGGCAGAGGCAGTCACAagcctggacttgagtcaggcaggcctgggctggaacttggattagcagaccacagccaagcacttcactcatctctaaatctggaattgtagaagtctttctcccattttatatgtgcttgcaggattccttaagtgccagtcggatagtgttcc	1.39534	-0.139013	1.0745	-0.0924663
chr5:179420300-179420491	chr5:179420300-179420491	0.485714	0.951	gatggaccctatacgcggcaaaaTATATATATATATAGTGGGACTGGGGAATCACAGAACCTTGCCTCAGCCCTGCCACCTTGCTGCCCATGAGGCTTTCAGGGAGGCTGTGGGAAGGGAGGGGGACAATGTCAAAGGCACATGGAAGCTCCCCTTTTATTATTAGCTGGGTGTGTGCCCAGCTCCTCCCAAACAGAACAGGGCTGGGACtgccagtcggatagtgttcc	1.79801	-0.413212	0.502894	-0.126213
chr5:179420400-179420591	chr5:179420400-179420591	0.473684	0.983	gatggaccctatacgcggcAGGGGGACAATGTCAAAGGCACATGGAAGCTCCCCTTTTATTATTAGCTGGGTGTGTGCCCAGCTCCTCCCAAACAGAACAGGGCTGGGACTCGAGGTGGAGGCTGAGGCTTAACCCCCTCCCTGGTGCCATTGTCCTGCAGACAGCCAGAGGGAGGAGGCACCAGCCCAAGGGAGGAGGTATTAGCCCTCtgccagtcggatagtgttcc	2.4345	-0.514795	1.81403	0.89484
chr5:35877000-35877191	chr5:35877000-35877191	0.770833	0.887	gatggaccctatacgcggctaagtaacttgtccaagttgttcacacagtgaagggaggggccaagatatgatggctgggagtctaattgcagttccctgagccatgtgcctttctcttcactgaggactgccccATTCTTGAGTGCCAAACGTCACTAGTAACAGGGTgtgcctagataatttatgatccaaactgagtcagtttggaaatgccagtcggatagtgttcc	2.50307	0.265555	0.311175	-0.0705324
chr5:40853730-40853921	chr5:40853730-40853921	0.320988	0.935	gatggaccctatacgcggcTGAAATTTTCCAGAGTTGCTCGGGGATGTCACTCGAATGGAACATTTGGGAGACTGCCAAGACCCATTTGTCAGCATGTACAGGCCTGCCCTGAGAGACCACAAATGATGGGAACTCTTGAAAGGTCTAGGGCAGTAGCCTCCAAGATAGGTCACTCCTATTCCCTGGATTCACAGCCAGCAAGAGCAGTAtgccagtcggatagtgttcc	0.953185	-0.206979	-0.213572	-0.107507
chr5:59721915-59722106	chr5:59721915-59722106	0.857143	0.845	gatggaccctatacgcggcTCCATGGGTGCAGCAAGAGTGACAATACATCACAGCCTCGACATCTGTGACAAGCCCAGCCTTTTGACAGTCTAGTGAGGGGGTGTGCATCTTGAATATTACCAGATGTGTCACAATCTTTGTTCCCCAAATACTTACTCCCTTTTGGATAACAAAACAGCAGAAGACACTACTCAGAACAATTAAAAAGGtgccagtcggatagtgttcc	1.58085	0.0312199	1.82933	0.419263
chr5:74543090-74543281	chr5:74543090-74543281	0.714286	0.987	gatggaccctatacgcggcATAAGAAAGACAGGACAGCCCTCCAAACCAGGACGTCATGGAGAGGTCAGCCCACCCAAAGAAGATGCAGCACATGCAGGGTGTGGAGAGGGAAGTTCACGGGTGACGGGAGACACTGCCCTACGCCGCTAAATCCCTGCAGCCTCCTCCCCCTCATCCCTGTAAAAGTGAGTCAGAAGAGCTCACTTGTCtgccagtcggatagtgttcc	1.66499	-0.470653	0.436125	-0.569584
chr5:92459880-92460071	chr5:92459880-92460071	0.504274	0.867	gatggaccctatacgcggcCTGCCTGCCTCTGCCTTCTTGATCCTGATGACACCCAGGCCTGCAGCAAAAATCTCTGAGTATCGAAAGGCAAAGTCAGACAGAACAATGACACCAATACTGCATTATTCATCCATTCATATGCTCAGGCAGCTTGCATTTATTGAGTACCTTTGTATACAGCATTGAGCCAGCAGCTGTGAGAATCGCAAtgccagtcggatagtgttcc	1.93699	-0.167696	0.525109	0.562092
chr6:101417935-101418126	chr6:101417935-101418126	0.767677	0.896	gatggaccctatacgcggcAAAATCTGGGTGTGGAAGAACTGTTGAACAATAGGTTAGCTCTATGTTCTACAACAGACTGTCTCTCAAATGCAGAGTTCTGTGTGTTTATTGACTACTAGCGTCAGCTTCTGTGCAGCTGAGATACAAATTCAGCCCTAGGCTTTTATCCACAGATCTGAGAGGAGGAAGGCAGGCAGGCACCTGTAATTtgccagtcggatagtgttcc	2.60596	-0.257728	1.21084	-0.117381
chr6:108999515-108999706	chr6:108999515-108999706	0.542857	0.888	gatggaccctatacgcggcTAGAACCAGAACTAGCTTAACATGGCATTTAAAACGTAACATAAAGATGCataacaatgagatgccacttcacacttatcagaatggctgaaatccaaaacactgacaccaatgctggccaagatgtgggacaacaggaatgctgcttcattgctggtgggaatgcaaactgatactgccctttggaagagtgccagtcggatagtgttcc	1.711	0.247244	0.837121	0.337389
chr6:125046200-125046391	chr6:125046200-125046391	0.555556	0.867	gatggaccctatacgcggcctagagctggtggagagtcgggagaggcagctgatcgggcagataagagcagaTCATGTTGAGTCTTGTGCAGTTTGCGCAGAAGTTTGGATGTAACTCTGTAAGCATTAGAGAAATGTCATCTGGCAGCATTCATAGAAGCTATCACAAGAGGACCAGACAGAAGTCTGGTTTGAAACCAAGGCAACAACtgccagtcggatagtgttcc	1.16579	-0.209541	0.561044	0.635215
chr6:138654787-138654978	chr6:138654787-138654978	0.857143	0.738	gatggaccctatacgcggcagaaaagaatttttaaaagctgttacgaggtggggaaaagccagttgcagaacaatacatacagtatgattctaattatgtgaaaaGAAACCACCCACGCTCTAAGGGGTGTGCACATGAATGATATGAGTCAGAGGATGTGTGAAAAGAGGTTGACAGTGTCTGCTCTATAAGCTTTGATTTTTAAGAATtgccagtcggatagtgttcc	1.33489	0.0689374	0.844361	-0.205069
chr6:14088885-14089076	chr6:14088885-14089076	0.472973	0.955	gatggaccctatacgcggcattctgagacccaggctgaagaagcagtggccgcctggggcatccttttcttatggagagtagcaggagtgccagacaggaagcgaaaagacataatgcctctgagtctctctttgtgctggcatgccaccattgtgccacaccccattcttcagtcaacgcacatcctatggcccagcccaaggtcaaggtgccagtcggatagtgttcc	2.26384	-0.584237	0.907552	0.372934
chr6:144560383-144560574	chr6:144560383-144560574	0.807692	0.944	gatggaccctatacgcggcGTTTAGAAGCCATATCAGATGAAAGATACGGGGCCTTTTTTATGCATAATGTAATGCACTCCAGTACGTGGCCATCACACCCCGTCTAATGGCTGCTGAGAGGCCTTTTTACCATGGCTGCCCTCTTATCTTCCAGCCTGTTCTTTATATACATCATTGTCAGCCAAATTCTGGAGGGGTGAAGGGTTGTTtgccagtcggatagtgttcc	0.764827	0.854159	0.844402	-0.237103
chr6:147044355-147044546	chr6:147044355-147044546	0.684211	0.802	gatggaccctatacgcggcagagtcaaaaacacttccaaataaggaaagaggaataagctatgacctaatgcttgcttggacatgttcaggcatgctgggacaaatatctaggctaaaatgtgggagctaagagcacggagtgtattgatttcttaattatggctagcagatatttaagaatattagcacagatctttgagtaaattttgtgccagtcggatagtgttcc	0.00105279	0.278387	0.249648	-0.419317
chr6:14716560-14716751	chr6:14716560-14716751	0.546798	0.941	gatggaccctatacgcggcCATTCCCCAAGCCCTCCCAGTTATCCATGATCAGGAGGCTGTCTCTTTGCCTGCCTTCTCCAACCCTGCACCCAGCCTCTTTGCCTCTGCAGGACTTCCCCAGAAAGTTGAATCTTCTTCCCTTTATAGAGCGGAGCAGTTCAGCTCAGACTTGTAGGCACACCTGTGCAGCACAGACCAACGTCTCTCCTtgccagtcggatagtgttcc	2.22357	-0.400865	-0.273462	0.577558
chr6:150250950-150251141	chr6:150250950-150251141	0.363636	0.953	gatggaccctatacgcggcTCTCAAACCTATCCCATGTCCAACTTTCCTGGATTGCTGCCACCACCTTGGGAACAGATTCTCCATGTCCAGGCTTGTCTCCCTCTGATCCATCCTCCACCCAGTTGCTAGAATAGTCTGACGACTCCACCCCCTGCTTGAAACCCGAACCCTCTGCATGCCTTATGAGAAATGTTGTCTCTGCCTCTCCCtgccagtcggatagtgttcc	2.18282	0.825663	-0.781053	0.145844
chr6:15246783-15246974	chr6:15246783-15246974	0.763889	0.853	gatggaccctatacgcggcACCTCAAGTGAATAAATTGACCTCGAATGACACAACCATAATCTACTTTTAGATGAAAGGCAAGGGATTTTGGTGGAGCTTGAGGTGGGGGGTGGCTGCGGTAATGTAACTAAACTGCATTCTCAAGCGGATTTGGCCCCGTATTGCACTTTGCATGCAAATGAGCCTGTGTTATTATTATTAATGTTATTtgccagtcggatagtgttcc	0.685777	0.858746	0.724575	0.0938563
chr6:159163297-159163488	chr6:159163297-159163488	0.573913	0.817	gatggaccctatacgcggctagctgtgttattccttaactgcatgaacattggctggacaaagaacctaagtttctgcctctgtaaaatgggcataataaagtgtcaccctccctgatggttcatgtggatgaatgagCGCACACGTTGTGACTATGTGAGTTGCAGAGCACTACATCCTTATGGAGAAAAGATCATAAAGCCTTATCAGtgccagtcggatagtgttcc	0.202582	0.0686714	1.2517	0.0618591
chr6:16251805-16251996	chr6:16251805-16251996	0.780952	0.955	gatggaccctatacgcggccatgttgaatgggtgaactgtatggtatgtcattatatttcaagaagccattaaaaaaAAACAACAGAAAGCCTTGCTGCAACATGCCTGCACTTGCTCCTGCCACATTCAGGTGGTTCTGAGCTGAAGCCACAGACAGGTCTCCCTGGGTTAGAGGTGTTCCCTGCTGGTCAGATCATTTATGATTGGAAtgccagtcggatagtgttcc	0.609904	-0.361378	0.903099	-0.16926
chr6:24763535-24763726	chr6:24763535-24763726	0.594203	0.896	gatggaccctatacgcggcttatcccctgggtgggtgtctaataagctcagcacacctctgGATATCCTTCCTCCAGTCCACCTGTTTTTATACTCCTGTGCTCTCCTGCCTTTTCAAATGCCACACTTGTTCCACAGCCTTATCTGCCTCTCCCTCACCACCTTCAACCTTTCCCTATCTCGTGGCTCCTTTCCAGCAACAATTGAACAtgccagtcggatagtgttcc	2.28147	-0.092066	0.905393	0.810702
chr6:25660605-25660796	chr6:25660605-25660796	0.493151	0.961	gatggaccctatacgcggccaagtgagaaaggcagaagaactgagttagcccaaggccacccagagaactgtcctgtaCACATGTGCATGGATGATGCATCCAGAGAGTGTGCTGAAGGCTGAGTCACCTCCACCCCCAACACCAACAGGGAGGATAATGAGTCAACAGGATTACCTCTTCTCAGCCCTTCTAACTTACAGCTGGAGGGCtgccagtcggatagtgttcc	1.57462	-0.195888	0.323943	0.123339
chr6:26348395-26348586	chr6:26348395-26348586	0.391892	0.874	gatggaccctatacgcggcaaaatgcttatgtgtgaggctgggcacaatggctcacacctgtaatctcaatgtttctggaggccaaggcagaggcctcttgaggccaggagttcaagacaagcctgggcaagaccctgtctctacaaaataaaaataaaaattagccgggttggtggtgtgccttgtagtcccaactacttaggaggctgtgccagtcggatagtgttcc	1.84034	-0.358177	0.56358	0.44999
chr6:2646445-2646636	chr6:2646445-2646636	Low Reads	0.987	gatggaccctatacgcggcgtgagtgtagatgcacgtgggtgtgtgtgtagtggatgggtgggcataggtgtgagtggatgtgcatgtgtagtgggagggtgggcgtaggtgtgtgtgggtgtgtgtgtagtgggtgggtgggtgtacatgtgcacatgtgtgtgtagtgggtgggtgagtgtaggtgcacgtgggtgtgtgtttagtggtgccagtcggatagtgttcc	NA	NA	NA	NA
chr6:34378595-34378786	chr6:34378595-34378786	0.490066	0.988	gatggaccctatacgcggcATGAGCACTCCAGAGGTGGCAGCAAAAGCCACAGCCTGGGTCTATAGCACAAACATCTGGTCAGCACACAGTCACTGCCTTGCCCCACCCATCCCTTTGGCCTCCTCAGGCCTCCAACTGGTGGAGCCTTAGTCCCGCATCCACATGGCCACACCAGAGAAGAGAGCTAGGTGGAGGATGGGTCCCTCCCTtgccagtcggatagtgttcc	2.3165	-0.790114	-0.581021	0.42217
chr6:36727530-36727721	chr6:36727530-36727721	0.633333	0.994	gatggaccctatacgcggcTGGGGTCTGGATGCCTGGTGTGGCCTCATGCAGACTCTCTGGGCAGGTACCACAGTATGACGCGACAGCTGCTCCGCAAGGCTGACGGGGTGGTGCTCATGTACGACATCACCTCCCAGGAGAGCTTTGCCCACGTGCGCTACTGGCTAGACTGTCTCCAGGTGAGCAGATGGCTGCTGGGGTTGGCCCCAtgccagtcggatagtgttcc	2.13672	-0.0218108	-0.434133	1.10904
chr6:37050300-37050491	chr6:37050300-37050491	0.378049	0.983	gatggaccctatacgcggcAAACCCCGCCACTTCCCCTTCCTCGGTAAGAGGAACTTGGCGTTGCCCTGACAGGAAAGTCTTGGTGGGGCTTCTCGGAAGCCGCCACCGCTGCACTGCTGAGCAAAACCACAGGTCAGGGGCCAGGCCGGGGGCCAGGCTAGTGAGGACTGGCCATTGATAAAGTCACAGGCTCCATCTAAGCCCATCggtgccagtcggatagtgttcc	1.77998	-0.56871	-0.542396	0.0293824
chr6:43233485-43233676	chr6:43233485-43233676	0.69697	0.953	gatggaccctatacgcggcGGAAACAAGGCATTGAGACTGGTTCTAATCCACTGTCAGTTGGGTGAGGACTCAGAGCAAGCCATGACTTGCAGCTCAGACCTTCTGGCTCAATGCAGAGAGGCCCGAGTTGGAGGAACAGGGTACTAAGTGATGGGATGGAGGAATGAGGGCAGTGGGGAGCCTAGCGAGGCAGCTTGACAGGGAAAATAtgccagtcggatagtgttcc	1.80261	-0.251006	0.111778	0.119735
chr6:4383920-4384111	chr6:4383920-4384111	0.764706	0.921	gatggaccctatacgcggcccctcttcttccagttctttgtttctctagtttctatagttacccgtgctgtaaacaacccttcctgccctgactgttccctgacatgtcctgacaagtctagacaggccttgcaccataatggatagccttccccttcctgcctagatagctgtattcaatttcaaacattagccaatcaggtcagtttatgccagtcggatagtgttcc	0.165423	-0.375148	1.34879	-0.390222
chr6:43966325-43966516	chr6:43966325-43966516	0.711864	0.943	gatggaccctatacgcggcGTAGGCTCTGGCCcctttcctcctgctcttcctctgagtgcctccacccttattcacaggctcactcttgtctcagagcctctgcctagactgctcttcccagcctccaaacccactttccagggctgatctgcattcacacttcaatgttcttctctgatcacccacccaccccacctcaagaacaatactgccagtcggatagtgttcc	2.68083	-1.03706	2.34291	0.525172
chr6:5731015-5731206	chr6:5731015-5731206	0.351145	0.856	gatggaccctatacgcggcCACGCTCATTTGTCTGGAGAAAACACTGAGACCTGGAGCATGTGTGTACATGCTCACCATACAGCCCGCCCCCGATGATTGTCAGGAGAGTCAGCTGATCTGAGAAAGTGACAAGCATTGGTCATTTCAGAGAAACCGGGAGTTGGGCTTTTTAAAAGAGGCATAAAGAAACTGGGAAAATGAGACTGAGTtgccagtcggatagtgttcc	0.752583	-0.621834	0.753331	-0.0855682
chr6:6928195-6928386	chr6:6928195-6928386	0.469136	0.881	gatggaccctatacgcggcGCGGAAGCCACCCACCAAGCTCACACAAGGGATGTGGCTGAACATGTGCTGGGCAAACACTAGAGGGTGAGAGTGGGGCTGACTTAGTAAAAGGGACATGTGGCTTGATTTTTAGTGAAATACCATAGTGTCACAACTAGTGCTGTCTCTGCCCCACGCCAAAAGGAAAAGTCAAGTGAAATAGGCTGGGTtgccagtcggatagtgttcc	2.4379	-1.04363	-0.121412	0.20445
chr6:71038625-71038816	chr6:71038625-71038816	0.52	0.948	gatggaccctatacgcggcAGTTAGAAAGGGTTTGAAATTCAGAGTGGAGCCATACTGTACAATGGTGATACCCCATGTGGCTCTCTTAGCTAAGCATGCTCTGAAGTGGAACTgaggagagggaggaactgagagaccaggatctgggtgggtcatccacacgaacattgcaaccacccaggataatggcagcacttgtggcaagggggtgccagtcggatagtgttcc	1.80316	-0.277002	1.21093	0.747621
chr6:71367845-71368036	chr6:71367845-71368036	0.5	0.979	gatggaccctatacgcggcaggacacagccacatctccaacccgacccacaagtctttacaccagatgctttgtgcagatatgggagccagcacagggggcttgtctgggcatgccccacaaccactaggagaatgggtggagccaccaggaattcatgaattatgaggggaaagagcctggcctcttcaactcacgtgtggtggcctgctgccagtcggatagtgttcc	1.20573	0.0348811	0.175179	0.65635
chr6:72627710-72627901	chr6:72627710-72627901	0.726415	0.944	gatggaccctatacgcggcTACTATATAGctactcccctctaatatgcactctaagccccacccttactgcactgctccaccctgtgtctcaccaccatgtgtttgctcatgctgttctcttggcttctccccacatcttgcacccttgctattaaactcctaatgtttcttcaaagtacagttcaaagatcacttcctcttgggcatattgccagtcggatagtgttcc	1.1327	-0.684478	-0.0569884	0.117199
chr6:81759985-81760176	chr6:81759985-81760176	0.613333	0.801	gatggaccctatacgcggcTGTGTTTTAAAAAAGAAGTATTTCTTGCAAACACTTATGACTTGTCTATGTCTTCTACAAGTCTGGACATGTCTTGGAACATTATCTGTGTTCTGTGGGTTACAAGGCTTGTCGAGGTCAAAGTACTCAGACATGAGACAGGCACCTTGTATACTCCAGAGAGCTAGAAATACTTGGAGATTAAGTCTAGTtgccagtcggatagtgttcc	-0.264424	-0.40995	0.358612	-0.199343
chr7:101066205-101066396	chr7:101066205-101066396	0.67619	0.961	gatggaccctatacgcggcCTCCTGTTACATTCACCCTGTCCTTCTTATAATCCTTTTGGGCTTGTATCAACACGACGTGACCAAGTTCTCACTTGTTCTGGTTACTTCACGCATGCTTACACCAACCCCACAGAAAGCCAGCCCCTGTGGGCCACAGAGCCCAGCTCAGGCAGTGCAAGCTGTGGGCCCCCTGGGGCTCTCTGTCTTCTtgccagtcggatagtgttcc	1.13575	-0.387423	0.21161	0.306218
chr7:101767555-101767746	chr7:101767555-101767746	0.551724	0.968	gatggaccctatacgcggccaaTAAGGGTGGTCTGGTGCCTTGCTCCAAAAGGCCTTATCAGTAGACCTGAGACGATGGGCTGGGTTGTCTTCATTAACCTCTGAAAGCATGCCTGGGGAAGAAGGGACCAGCCTGGGCTCCGAAGGCCTCCTCAGAACAAGACCCTGCTTGTCCAAGTGCCTCACTCCCGGGTGGCTTGATTTCCAGGAtgccagtcggatagtgttcc	2.06365	-0.324836	-0.259898	-0.155232
chr7:103466760-103466951	chr7:103466760-103466951	0.68254	0.916	gatggaccctatacgcggctaccagagactggacaatttacaaaagaaagtgatttattggacttaacagttccatgtggctggggaggcctcacaatcacagtggaaggtgaaaggcaaaaggcacatcgcacatggtggcagacaggagaacagagcttgtgcagggagaatgcccttttacatcatatctcaagagacatattcacttgccagtcggatagtgttcc	-0.0422033	-0.0190362	1.62482	0.168092
chr7:104943755-104943946	chr7:104943755-104943946	0.666667	0.968	gatggaccctatacgcggcTGATCAGAGCTGTAAAGGTTTCTAAACAATCAGAGGCCTTTGATATGGTTGCCAACACCCACATTTTCCATTCTGGGAACAATGCCATCAAGGGCCACAGCCTCAGTCCCCCACCTAAGTGAGGAAGTGTCTGCTGGTTGCTGGTAGGAGCAGGTCCTGTGAGGGCAAGGGTCAGAAGGACAGAGGAGTCTtgccagtcggatagtgttcc	1.55067	-0.228659	0.814654	0.691334
chr7:107234075-107234266	chr7:107234075-107234266	0.722222	0.914	gatggaccctatacgcggcCCACAGGACTGGAGCCATCCCCAAGGTGAGTGTCAGGATGTTTTGAAACTGGGACACACTGTACAGGGGTGAACAAAGGAATCTGCTTTTCAATACCACACTGCCTGCTGCAACCAAATGTCACTGCAGGGCTTAACAGTGAGTAAATGCTGTGTGTGTAAATGCTTCTTCTATGTTTAAAAAACAGGAAAtgccagtcggatagtgttcc	0.955333	-0.306955	0.308953	-0.0712035
chr7:108095370-108095561	chr7:108095370-108095561	0.702128	0.863	gatggaccctatacgcggcTTAATTCCTCCACTCTTGCAAGTGTACTTAATAGCTCACACAAAGCAAGAAGCATAACCGCAAGAACACAGAGAAGCCTGCCCTGCCAGGTTTATTGTGTGCCTGGCTGCGTGATTATTGTTTTGCATATAACCTCACAGAGGAAATCCTGTGTCAGGCACTTCCAGAGCCTCATGTAGTTTTACTGGATGtgccagtcggatagtgttcc	-0.582895	-0.329386	-0.44546	0.102811
chr7:113113970-113114161	chr7:113113970-113114161	0.531915	0.972	gatggaccctatacgcggcccaggctgtagatgttccaggctccccactgaggtatcacagaaggctgggtggggagctggcactttcatcctcaccagttgatagtaagaacctccctcttctacgctggtacccatgaagaccatgtgggtagcctggactccactcccacctggtggtaacaaggcaacctatcaccagtgtcagtgtgccagtcggatagtgttcc	1.80614	-0.788534	-0.294	0.591366
chr7:130374015-130374206	chr7:130374015-130374206	0.5	0.995	gatggaccctatacgcggcCTGTCACTTTGTTGACGTTCCAGAGCCAGGCCTGGCTGCTGCGGCTCCCAGACCCGGTCCCAGGCATGTTGGGACACGGGCCGGCTGTGCTCTGTGGAATGTTCCCAGGCAGCAGGTCCACTTCCTGGGCTGCAGCCCTGGGTTCTGCTGATACCCCTTCTGTAGCAGACTTCTCCTGCCCTGTCCTCCAGtgccagtcggatagtgttcc	0.846406	-0.481832	0.0170165	0.281393
chr7:151895305-151895496	chr7:151895305-151895496	0.460526	0.935	gatggaccctatacgcggcTTTGCCGAGAGGTTTGTTTCTGTTATAACTTTTCAAGACTGACTCCATTGTTTATTTTTGGAGCCAACTAGTCTTAGACCTCAGACCTCAGCACACTCAACAGGCCTCAACATGTTTTGAGGGCCTGCCGGAGAAGGCCCAGGCCTCACGGGTGCAGGTCCTACAGAAACCCAGTATCTGAGAGCAGCCTCtgccagtcggatagtgttcc	0.201404	-0.571728	1.58506	-0.307461
chr7:157433675-157433866	chr7:157433675-157433866	0.5	0.962	gatggaccctatacgcggcTCACCCACCCACACATACTCACACATGCCTGCACACGCATACACTCATGCATGCACACACGGTCATCCACCCACATATACACACACATGCACGTTCACATGCACACTCGCATGCACACATGCAGTCACCCACCCACACGTGCACACTCACACACGCATACATAGACATACACACACACGAAGTCACCCACCtgccagtcggatagtgttcc	2.0631	-0.224196	-0.75936	1.61253
chr7:19095030-19095221	chr7:19095030-19095221	0.705128	0.81	gatggaccctatacgcggcTATGTCCTTGGGATTCAGGGCAATTAATGTTCTCTTTCTCCTGTTCCCTATTTAGCACACAGCAAGGCTGGCCCGTTTGAGCATCCTCATGTGATCCTTGATTGCATTACAAAATATGATCAAAAGAATCTACCTCAATGGGCATGATTGTGCTGCTTGCTAAACTCAATGGCAATTTATTTAAATATGATtgccagtcggatagtgttcc	0.579671	1.92576	0.88044	0.484573
chr7:39509977-39510168	chr7:39509977-39510168	0.480315	0.82	gatggaccctatacgcggccccctaacaaacaactttgcctcaaagacacccaaacaactgtgctgaacattttcaccctcccttcctcctttccttcccttcttcacacaggatcagacttgctttgtggtctgatggttctcccggctttattcagagccttctgttttccctcacacaggtgtttcctcctgataagtcattacacttgccagtcggatagtgttcc	1.88212	-0.452005	0.594603	0.118896
chr7:40699285-40699476	chr7:40699285-40699476	0.684211	0.963	gatggaccctatacgcggcGCAGCTCACAGTATGTTGAAACAAGCTGCTAAGGGGCACAGAGGTGGAGAGCGAGTAGGTTTGTGTGTGCAGATGGGACAAGGTGGGGACGTGAGAAGAAAGGGAGCTCAGGCCACATGGCAGTGGACACTGAGTGAGAATGCTGCCAGGTTATACAGACCCACCCTAGAGTTGgcttgctcatttgtaaatgccagtcggatagtgttcc	1.97345	0.449384	0.279649	0.345174
chr7:44258210-44258401	chr7:44258210-44258401	0.707071	0.955	gatggaccctatacgcggcacacatgcacattcatgcaaacacacacatacacatgcatgcacacacatgcaaacgtgcatgcatacacttgtgccagcgtacccacatgcacacacctccacacgctcactcatacattcacacaatacacatgcacatgtatgcacatccccacccatatggacCCTGATTTCATGTGCTCACGCGCCtgccagtcggatagtgttcc	2.01888	-0.0214325	0.0123927	1.50776
chr7:45626105-45626296	chr7:45626105-45626296	0.593023	0.929	gatggaccctatacgcggcagtaaatatttcaggctctgtgggttacgtatcgtttctgttgcagcaactcaactctgctcttggagcacagaagcagccacaaatacgtaaacaaatgggtgtggctgtacaccagtaaaactttacaaaacaaggagtggtccacggcctcagcgtgccagcctctgCTCTAAACCGTGACACCCAAAtgccagtcggatagtgttcc	1.9075	-0.567765	-0.179646	0.382131
chr7:6448515-6448706	chr7:6448515-6448706	0.722222	0.95	gatggaccctatacgcggcctgtttgtttaaggcagcgtatggctctgtcgttcagggtggagtgcagtggcgcaatcatgactcactgcagccttgaactcctgaatgccgccttgaattcctggattccagcgactctcccacctcaacctcctgagtagctgagaccaaaggcacgtgccacactcccggctaaTTTATTtttattttgccagtcggatagtgttcc	1.4449	-0.205239	0.193133	0.61555
chr7:6903038-6903229	chr7:6903038-6903229	0.528	0.934	gatggaccctatacgcggcagtaaggtgggcccttcacaccatgtgactggtatccttaaaagaagaagagactcagagggaagacagccatgtgcagctggaatgatgcatctgaagccaaggaatgccacgcattgccagccaccacccaaaactggaaaaagtcaggaaggattcttccctagaaccttcaaaggcagcacagcccttgccagtcggatagtgttcc	2.52543	-0.894649	-0.175479	0.0460097
chr7:78490575-78490766	chr7:78490575-78490766	0.731544	0.826	gatggaccctatacgcggctgtgaaataacctgcattagaattacctggtggacaacacatattaacaatgcatattctgagtcctcaaagaactatcaaataagaatctttgaggtggggctacacaatctccatcactggcaagcactcccagtacttcttatgcacattacaattcaagaaccactCATGGCTCACATAACTGCTCAtgccagtcggatagtgttcc	-0.0651515	0.46381	0.961937	0.199918
chr7:91527600-91527791	chr7:91527600-91527791	0.584158	0.993	gatggaccctatacgcggctgtgtgactcagcagagacagccataatctccctgggactatcactccattggactgggaaccacaccaccatcccccacagcagctgcagcaagccccgcccaagatgaggctgagctcagacaggcctatccctgccccaacctgctggtctttctctatccaccctggtagccaaaggaaaaggtcattgccagtcggatagtgttcc	1.67866	-0.718645	-0.0151105	0.228036
chr7:95167260-95167451	chr7:95167260-95167451	0.516129	0.804	gatggaccctatacgcggcaagaacagcacaggaaagacctgtccccataattcaatcacttcccaccaggttcctcccatgacatgtgggaattgtgggcgtaacaattgaagatgagatttgggtggggacacagccaaaccatatcaatacctcaacataataaaggccacatatgacaaactcacagctaacattgtattgagtggtgccagtcggatagtgttcc	1.50219	0.114615	1.54276	0.294846
chr8:101003330-101003521	chr8:101003330-101003521	0.596491	0.964	gatggaccctatacgcggctcaagaccatcctggccaacatggtgaaaccccgtctctactaaaaatacaaaaattagctgggcatggtggcgcatgcctgtagtcccagctacgtgggaggctgaggcaggagaatcacttgaacaagggaggcagaggttccagcgagccgagatagcgccattgcactccagcctggcgacacagtgtgccagtcggatagtgttcc	0.89773	-0.199557	-0.271565	0.467957
chr8:102724110-102724301	chr8:102724110-102724301	Low Reads	0.87	gatggaccctatacgcggctcaagaccagcctgaacaagatagcaagaccttatctctacacaaaaatttaaaaattagctagcatgatagcacatgcctatagtctcagctgcttgaggaggcagaggtgggagaattgttgagcctagaagttcaagactagcctgaacaagatggcaagaccttatctctacacaaaaatttaaaaatgccagtcggatagtgttcc	NA	NA	NA	NA
chr8:104812937-104813128	chr8:104812937-104813128	0.696629	0.924	gatggaccctatacgcggctatttgatcatagaacAGCCTCCCTTGTCATTGTTTTGTGTTGGAAAACCCACTGGGGTGCCGTGGAGCACCATTTGGGAGGCACCATTGAAACAAGCAGGATTTCTTTTCCCATGAGGCCTGGTACCTATTCCTTCAATGTGCTGTATTTccataaatcatatgtaggtggctgcctgctttgtctgtggtgccagtcggatagtgttcc	2.15408	1.81016	1.97761	0.620478
chr8:11214590-11214781	chr8:11214590-11214781	Low Reads	0.939	gatggaccctatacgcggcAGTAGGGAGGAGGCAGAAGAGAGGCACCAAACAAAACTCTTAGTCCCAGATCTACACTGGCAGCCAAGAGCTGAACCGAGCAGGCAGACAGGTTTTGTTTGGCAAATACAAtgtgtgggtggatgggtgggtgggtgcatgtgtgggtgtgtgTGCAAAAACCTGAAAACCTTTAAGCGCCCTCCATTCTAtgccagtcggatagtgttcc	2.07526	NA	NA	-0.631468
chr8:115126745-115126936	chr8:115126745-115126936	0.615385	0.911	gatggaccctatacgcggcTGTCTTTTTGAACCCACCTTCCATTGGAGGCAAAATTAAACAGTCTGTGCACAGTCATAGGGACATGACATGCATGTGAAAGCGGCAAAGAGAGGGCAACATACTAACTAGCTCAGACCCAGAAATGGGTGCCCTTTGAAATGAGGCACTTCTGGGAGCTCCTACTGCATTTGAAGAAGAGGAGAAATCAAtgccagtcggatagtgttcc	2.01407	0.411978	0.869985	0.0437269
chr8:116958060-116958251	chr8:116958060-116958251	0.6	0.949	gatggaccctatacgcggcctaatgtgcctttgttagcaatatcacttattttcttcaactgatgttgaacacattgtgctctcccaagcaggtcttaagtcatgccacgtcagggctggaccgctcttcttattctgcacatgggccctcacttaggcaggggtgcggtcaacattgaaagaggttccattctaggaatgtagtggttatgccagtcggatagtgttcc	0.857739	-0.43571	1.73239	-0.31734
chr8:121724215-121724406	chr8:121724215-121724406	0.625	0.989	gatggaccctatacgcggcATGGCCTGAGACTCCTGGCCTCTTTCCAACCTAGGGACCACCTGCCACCCCACCCAAACCTCAAGCATGCTGTTGTGTGGCTTCTGCATCCACCCCACCTCAGCTGTGTCTGCGTCACTGGGCAGATGTAGGGATCCCCGTGTACCATGCGCACATGGCCTTGTTTGTGATTAGTGGGGCCCCGAGGGAAAtgccagtcggatagtgttcc	1.96664	-0.981707	-0.425587	1.13216
chr8:124856815-124857006	chr8:124856815-124857006	0.530864	0.984	gatggaccctatacgcggcTGGTTCTCTCACCCCAGACACACCAGGGCTGATCCAACATATCTGGCTCAACATCACCCACAAGTCTCAACAGGGCCCTGAAAACCACCTCTGACTCCACAACCCACTGTCCCACGCCCTGGGAGGTAGGCTGTGTCTGGGCTTGCTCACGTCTGGGAACAGCAAAGTCTGGCCCAAGCCTGTTCAGCCTGtgccagtcggatagtgttcc	1.79308	-0.680765	-1.18395	-0.103363
chr8:141954235-141954426	chr8:141954235-141954426	Low Reads	0.905	gatggaccctatacgcggcgcacacacatatacacatgcatgtgcacacacactcacatgcacacgtacatccacatccacatgcacatgcacatgcagacacacatgcacatgcaaatgcacatacacacatgcacacacgcacataaacatacacgtgcacatatgtgcaaatgcacacacacgtacacctgcacatgcacatatgcatgccagtcggatagtgttcc	-0.406084	-0.376898	0.0203074	2.96673
chr8:141954630-141954821	chr8:141954630-141954821	Low Reads	0.866	gatggaccctatacgcggctgcaaatgcacagacatgaacacacaggcacacgcaaatgcacacacacatgcacatacacatacacacgcacatgaaaattcacatgcgtatgcacatacacacgcacatgcaaatgcacatgcacatacacgtacacacgtacatgcacacacacgtacacatgcacatgcaaatgcacacacatgcaatgccagtcggatagtgttcc	NA	NA	NA	NA
chr8:141954735-141954926	chr8:141954735-141954926	Low Reads	0.841	gatggaccctatacgcggcgcacatgcaaatgcacatgcacatacacgtacacacgtacatgcacacacacgtacacatgcacatgcaaatgcacacacatgcaaatacacatgcacatgtacatacacatgcacatgtagatgcacatacatgtgcacacacacatatacatgcacatgcacatacacagggcaaatctctatggagcctgccagtcggatagtgttcc	NA	NA	NA	NA
chr8:143836380-143836571	chr8:143836380-143836571	0.392157	0.991	gatggaccctatacgcggcgagctttcaccgcggagagaacaacttgaacaaagagggaactgtgggcgtggggaaagggaggttgggcgggacaggaccgcgccgAAGTGCACGGTGCCTGCGGGATCAGGCCTCCCAGAGCCTGGGTGTCAGCTGAGGACTCCCATGATCTCTGCTGGCAGCCAGGAGCAGGCAGTTTGCCTGTTAGGtgccagtcggatagtgttcc	1.55235	-0.232761	1.42507	0.280109
chr8:20159797-20159988	chr8:20159797-20159988	0.576389	0.956	gatggaccctatacgcggcccctacaagcactggtcttgattattATCATcataactcgtgagtggcatgtcaggacttgagtccaggccatctcactctaactccaagtgtttccactatgccacacCCCCAGCGTGGTAGCACAGATGGCTCTGGTATAAGGAACTGTTTGAGATCAGCAGAGTGAGTTTGTCTGGATCTCACCAGCCtgccagtcggatagtgttcc	0.521792	-0.0202099	0.469479	0.437887
chr8:25232210-25232401	chr8:25232210-25232401	0.794872	0.844	gatggaccctatacgcggccttggtaatcttgaaccagatgtcagtcatgaatttaatcctcttgggAGGATTCtgcaatgcagaatgcaatgcaatgcaatgcagatgcaatgcaatgcaGAACAAGGCTGAGCTAGGAAACGTAttcaaggtttgcatttaagctttgttatgcaggaccaacacagcctttattctggggccagttttgccagtcggatagtgttcc	0.368984	0.544089	1.75568	0.187247
chr8:26352255-26352446	chr8:26352255-26352446	0.802395	0.884	gatggaccctatacgcggcGCGGTTATGTGTCTTCTTATTCAGGCTTGCTCACTGTACTTTGTTTGTGCAGGGAACAATGCTATCATGATCATTATAATGTAAACATCCCCTCCCAAAGTGTTAGGAAAAGTCTGCTGcagctccctgtggtctactgtcagttaccacttgtacccatctgttttatagcctcttcagttttgttactgtgccagtcggatagtgttcc	0.557579	-0.123693	1.30409	0.314295
chr8:29267235-29267426	chr8:29267235-29267426	0.464789	0.896	gatggaccctatacgcggcAGAGAGCCCAAGACTAGAAATGCCCATATCTTCCCATGGAAAGTGTTCCTCTGATAGGCGGGAGACAGAGGACCAAATTGCAAGTTACAACCTGCAGCCTGGGAGTTTCAGGGGCTTCAACACCAAATGAAATTGGAGAACTATCAACAGGATTCAGGGTTCAGCACAGGCTCCAGCAAGACAGAGAGAAAtgccagtcggatagtgttcc	1.83356	-0.192996	-0.153349	-0.406211
chr8:33274655-33274846	chr8:33274655-33274846	0.761905	0.838	gatggaccctatacgcggcTTTGTGATCTTGAGGAGGATAATAATGCATTCAATGATGAAACATAAGgaggcagcctgagaggcggattaaagggaagggcttcgaatgagaatgctacacacaagcccaaatctgctacttagcatatgtttgtgggcaagttactgttcctctctgctattaccctttatcccatgcaaaattgagattgccagtcggatagtgttcc	0.899509	0.608831	1.40702	-0.279657
chr8:37388635-37388826	chr8:37388635-37388826	0.602941	0.806	gatggaccctatacgcggcCTGTTTGGAAATTcatcatggtagaatggaaaacacacatgctctgtagtcaagcacatctaagtgcctcttccatcacttactgtctgcatgaccataaatcagtctgtctgagcctcagttttctcatccaccaaatgaaagtaacacctgactcatggagttttcctgctgatgatataatgagatgatgccagtcggatagtgttcc	0.12971	-0.371394	0.981493	0.295546
chr8:37788455-37788646	chr8:37788455-37788646	Low Reads	0.985	gatggaccctatacgcggcCCCACCCTGACACATGTGcacgcacgcaggcacacacgcacataccctctctccccaccccaacacgtgcatgcacgcatgcacacacacatgcacacaccctctctccgcatgcacacaccctctctccccaccccaacatgtgcatgcacgcacacacacacacaTGcacacatcctctctgagtgccttgccagtcggatagtgttcc	NA	NA	NA	NA
chr8:37891980-37892171	chr8:37891980-37892171	0.516432	0.907	gatggaccctatacgcggcCTCCAACAGAAATCTCCACTCACAGGTGTCACAGCCCAAAGCTGTCTTTGTAATGGTGACCTCACCCTGGTATCACAGTGACTGTAAGGGAAAGAAAGCAGCTGCCACTTCCTGGTTCACTTTCAACACCAAGCTCTCCTGATTTTATGTGTtcattcttattactttctttccctctcaccctaccatattgccagtcggatagtgttcc	0.957551	-0.222407	0.797186	0.170629
chr8:48876430-48876621	chr8:48876430-48876621	0.601942	0.894	gatggaccctatacgcggcTCCTCAAACCAGTGGCTTTGTTGGGTAGCACAAGGAGTTGGTCAAGAATATCAGCTGCCACACAGTCTTCAGTCCTGCTCATGAGCAGACAGGCGTACCACTTTTACTCAGATACCTAGCATTTCAATGCTCATTTAAATAATTCAGACTATACACATGTCTTAGCAGATTTTCCTCTTCCAGCCAACAATtgccagtcggatagtgttcc	0.716949	-0.14639	1.13871	0.39787
chr8:6339090-6339281	chr8:6339090-6339281	0.7	0.973	gatggaccctatacgcggccctggagaatctctgaccctccccacaagtgtttacatcagatgcttttgtaaacatgaaggaaccttcccagggccttgtctgggcttgcccacaatgtactggaggcccgcctgtgcactgggagaatggggtggagccactgggatttgcgccttatgcagaggggaggagcctggcctcttcagctctgccagtcggatagtgttcc	2.5994	-0.310365	0.146631	-0.511889
chr8:67220000-67220191	chr8:67220000-67220191	0.510638	0.82	gatggaccctatacgcggcCCTTATTCATGCAACATCCCTAAACAAAAGGATTTACAAAAAAAAGccactaaggcataagctccatgaggggaggggtctgtgtttatttcttgctatatcccaggcacacagcagtgcttattgcctgggaggcaagcaataaatatttgctgaataaatTGCTTAGTATCAGATGGACTAGCTTTTGAtgccagtcggatagtgttcc	1.20414	0.333686	1.51586	-0.45793
chr8:73888685-73888876	chr8:73888685-73888876	0.5	0.946	gatggaccctatacgcggcaaatgggagtatttagctggtatatgaccttcttctaggaacacttgactggtaaggcaaaaatgcctcaagggagcatgtgcacagtttcagtaaacactgtgcatgtggcccctcccaagtgctggcaggctactgtacatgtggacagtccaccccaagggaagaatcaggagaaaggatgcaacccttgccagtcggatagtgttcc	2.30574	-0.21839	0.0231813	0.401127
chr8:91628645-91628836	chr8:91628645-91628836	0.580645	0.866	gatggaccctatacgcggcATTATGTACACAGTCTCATGGACAAAGGCATTTGTCAAGTCTCTATGATATTTCTAGAAATACCTTACAGGGCATTATGACTATACAAAGTCAGGGTAGGGCAGCAGAATGCCTGTCTTCAAGACTCTCCATCCCAATGCTCAGGACTTGTTATGCTACTCAGACCAGCATCTTTTGCACAAAGTATTTGTtgccagtcggatagtgttcc	-0.247178	-0.160631	1.7421	0.262556
chr8:93519315-93519506	chr8:93519315-93519506	0.683453	0.817	gatggaccctatacgcggcgggctcactcacatgtgagtgttggctggctgtggtctaatctcagatagcctcagctgggatatctaaagcgattcagctctgatccatgtgtctctagtaacaagtcagggctcgttctcataaccaaggcagaaagcaaacaagcccaggcatacatacacttttcttttctgattgtattatgtttatgccagtcggatagtgttcc	0.186926	0.705638	1.60539	0.16526
chr9:107747315-107747506	chr9:107747315-107747506	0.419355	0.889	gatggaccctatacgcggcccaggctagtgaggaaaATGAGGGAATGAGAAAGGAGGATGAGGAGGGCTTTGAGGGTGATGAGTCAGATGCAGGCACAGCCTTGGTAGTGGGTTTTAGTCCGTGCTCTGAGATGCCCAGTTTTTCATGAGAAAGAAAAGCATGTATGCCCACCCAGAAGAATGATTGTTAAGACAGGCTAAGAATATTGAtgccagtcggatagtgttcc	2.32198	-0.0384512	1.47913	0.376487
chr9:111159760-111159951	chr9:111159760-111159951	0.652174	0.843	gatggaccctatacgcggcaaaaaatatcccatgcatccgccctgtgttctctttcagatgataatcccgcttcctttttcactgagaaaacagaagcaatcagaataggcattgacatacaccagctaccacatctactgatatattggtatgtgtgccttgttcttagcagtctggggctatgaatgacctgttagcctctgagctgatgccagtcggatagtgttcc	2.43182	0.0606819	0.777541	0.29574
chr9:116927650-116927841	chr9:116927650-116927841	0.395062	0.785	gatggaccctatacgcggcGAATGGTGGCTGGACTCTATTAGGCTCCAAACTCTCATGTGCCTGAGCGCCAGCTCCCTCTCTAAACATAAGCATCTCGGGGCTGGAGGTGGGGGGAAATTTTCTGATGCATCTTTCTTTGCCATGTAATTCCTACCCCAGGATCATGCTCACATAAGTGTTCTTGGAATATGTGAGTAAGTGACTGAAAAtgccagtcggatagtgttcc	-0.0750098	0.000489956	0.436398	0.178176
chr9:130561210-130561401	chr9:130561210-130561401	0.622951	0.958	gatggaccctatacgcggcGTGGCTAGTGGGAGGGGGCATCTCTGTGAGGCATGTTTATGAAAAGGCAGTGCAGGCCTGGGCCTGTCCTCAGCACTGGCCCTTGTCAAGGCCTGTTTCCTTGAGCCTGGAGTCCTTTGGGAGCTGTGAGAACCAAAAGAGAAACGGCACACCTGTACATTTACTCATCCTTTTAATTTAGGCAAGGATTCtgccagtcggatagtgttcc	2.56525	-0.0468927	0.305815	0.167867
chr9:133854335-133854526	chr9:133854335-133854526	0.6125	0.98	gatggaccctatacgcggctacacacacgcgcacacccatacacacgcacCATCTAACACAGTTTGTTCTGCCTAAACTTGGAGGCCCCAGCCATGGCTGGACGAATGCAAAAGAGGAGCAGTGGTGCGAATGAGGCAGTGACCATGCCAGGCCAGAGAACTGGGGCTGCCCACTGCTACTCCTCACTGAGTTGCCCTTGGCTTGTGCTAtgccagtcggatagtgttcc	2.27918	-0.0651883	-0.175342	0.880958
chr9:134747855-134748046	chr9:134747855-134748046	Low Reads	0.845	gatggaccctatacgcggcttcatacacacatgcagacacatgcacacatgcattcatacacacatgcagacacatgcacacatgcattcatacacacatgcattcatacacatgcagacacatgcacacatgcattcacacacacatgcattcacacacacatacacatgcattcacacacatgcattcatacacatgcagacacatgctgccagtcggatagtgttcc	NA	NA	NA	NA
chr9:135967655-135967846	chr9:135967655-135967846	0.5	0.993	gatggaccctatacgcggcGGCCTGGACCCAACCCGAAACTCAACAAGCAGCAGCCTGGCCGTGGTGCCTCAAGCCAGCCACTAGAGGGTGCAGTTGAGCTGTCAGCCTGCCTGGAGGGGCGAGGTGGTGGGGGTGAGTGTGCAGGCgtgtgtgtgtgtgtgtgtgtgtgtgCGCGCGCGCGCGCGCCtgtgtgtgggcgtgttgtgtgctgccagtcggatagtgttcc	1.32111	NA	NA	0.668984
chr9:35906010-35906201	chr9:35906010-35906201	0.573034	0.99	gatggaccctatacgcggcTCTAGACTCAGGGCTCCTCCCTCAACCAGATCCAGCCTGACAGCTCCTCTGTCTCCACCTGGCCTCCCTGCCAGGCCTCCTCAGAGTTAACAGCGGCCTGGCCTCACCCTTGGCCAGCAGTTGCAAGTCCAAACAGGCTTCGCCCACATTCCCTGGCTGCTCTCCAGCCCGCAGCAGAGACAACAAAGTTCtgccagtcggatagtgttcc	2.41981	-0.384846	0.244223	0.427151
chr9:68560297-68560488	chr9:68560297-68560488	0.6	0.962	gatggaccctatacgcggcAGCCTGTCTgcaattctgcatccacgtgcctgcatggtaataactggcaggagctgcacatgagctgccttttgagaaagggtcacacgcccttgagttcactaggtccccacccagctgctgtcttactcatcaacctttccaaccaggcccttgtTTGTTACCCTTGCGGCGGGGGAGGGGGGCGAAAAtgccagtcggatagtgttcc	1.87892	-0.609208	0.671285	0.917794
chr9:69667345-69667536	chr9:69667345-69667536	0.641975	0.814	gatggaccctatacgcggcTTTTCAAACACATGAGGTCCTCATGGTTGGGTAATGATCTTTTATTCACTCCTAATTGACTCACTGCTCTGTTTCCACAATGCCCACAAGTCTTTGTCATTCTACTCCTGGCTTCAACCTGCCCACCTCTCTTTGACCTCACTTAAAAGACTGTGGCCAAATTCCTTTCTTTCCACCTCAAAATTCCTATGtgccagtcggatagtgttcc	0.944728	-0.196805	1.41573	0.609663
chr9:70968280-70968471	chr9:70968280-70968471	0.639456	0.81	gatggaccctatacgcggcGTCCCTACAATGGGCAGGGCTCTGTGTTGGTTTTTCATCCCATTTTGGCAATGAATAGGTACTGAAGACTCTCCCGGAACAGACTGCATCAAATGGTGATTGTTATACACTCAAGTGGATTCCTTCCTTCCTTTATCATGCAATCAGTGCAGATTCTCAGTTCATATCTGTCCCTGGAGTCTTACTCCACCtgccagtcggatagtgttcc	2.6666	0.115097	1.19546	0.397057
chr9:71783295-71783486	chr9:71783295-71783486	0.7	0.99	gatggaccctatacgcggcATTTACACATTTCATTTCGTGACAGGAAATAACACTGTCAGCAGCACAGTTGCTCACGGCATGTGCTGCAGGGGAGCTGACGCACGGAGGGTGGAAAGGGTGGAGGTGGGACAACGGGTGTTTGTGCCAGCATGTCATATACCGTCCTGACCTGCTGCATGCTCTTCCTTGCCCCGGGGCAGGTCTGGCAGtgccagtcggatagtgttcc	1.22446	0.89184	-0.699409	0.877816
chr9:86803455-86803646	chr9:86803455-86803646	0.5	0.838	gatggaccctatacgcggcGTGTATGTATGTGTGGAGGTGCATGTGTGCACATGTGTGCGTATGTATTTGTTGGGGTGGGTGCATGTGTGCAAAAGTGTACATATGCATGTATGTGTATGTGTGTGGGTGCATTGTGCTTATGCATCTGTGTGTATATGTGAGTGCATGTGCACATGTGTTTGTGTATGTGTGGGTGCATGTGTGCATATtgccagtcggatagtgttcc	1.82228	0.746496	0.125475	2.42627
chr9:89711915-89712106	chr9:89711915-89712106	0.7875	0.951	gatggaccctatacgcggcactcactacacacccatgtacataccccccatgcacacatgcatacacacacacaggtacatccacaatacacccacatacgcatatgtatgcacatccacacacactacacacccacacacgtgcccaacccccatgtacatgcatgcacctacacacccattcacacaccctcatacatacacacattctgccagtcggatagtgttcc	2.47929	-0.247343	0.206581	0.774731
chr9:92590015-92590206	chr9:92590015-92590206	0.803922	0.916	gatggaccctatacgcggcGTTTCTTCGCCCCACTTTATAACAACATCAGTCACATTCACATACAAAGGATGTGGAACAGAAAAGACCCAAAGAGCTTTGCAAATGCTCCTGGAGGGCACTGGCAGGCACTGGTTGAGCAAGTTCTCTAATGGTGTGTCAGTGGTGAGGTACAGTTCAACAAAGAGTTTTCAGAGGCTTTAATTATATTAtgccagtcggatagtgttcc	1.60949	0.135654	1.38349	-0.0916454
chr9:93505550-93505741	chr9:93505550-93505741	0.790323	0.844	gatggaccctatacgcggcttgttgtttgtacctttaagtcctatCCTGtatttatggatgaaatgatgtcatgtctgagatttgcttcacaataatgcagtagtgggcaaagaagggtggaagtgcagatgacacgcaataggctgtgtgctggttaattttgagggtggttgatagatatgtgtggcttattgtacagttcccttttttgccagtcggatagtgttcc	1.09766	-0.458621	0.848129	-0.144641
chr9:96117615-96117806	chr9:96117615-96117806	0.676471	0.721	gatggaccctatacgcggcGAGGGTGGATAAGAAACACACAGGTGGGACGGTTAACAACATCAGGAGCTGTGGCTTTATGGAAATTTATGtaagcatgatgaattgcacacagccatttgtctctattccctcctaaccctccatgaaagtgacaggaaagggacaaaaagacattggcgcacaaaagcgaagagaacatgaaaggagtctgccagtcggatagtgttcc	2.01701	0.215171	1.33965	0.309969
chr9:97168295-97168486	chr9:97168295-97168486	0.735294	0.99	gatggaccctatacgcggcgggtccccagagaatctccaggcacacaagtgtctaccacagataaaacatctggtgcagataagggaacctgcacaggggcttgcctggacatgccagcagcagactggaggcccacatgcactggggagctggggtggagccaccaagaattcatgccttatgcagaggaggagcctggcctcttcagctgccagtcggatagtgttcc	2.12717	-0.873272	-0.664847	-0.21811
chrX:152654805-152654996	chrX:152654805-152654996	0.77193	0.906	gatggaccctatacgcggcGTCCCTTACCCCTCTACCCACTCACCCTTTAACTGTGCTTCTGTGTTTGTGTTTCTGTATATACCTGGGTGTATGCATATGCAGCAGGGTGGGTGTATGTACATATACAACCATTTGAGAAGCTGCATAGTGCCGTGTCTAGTGGTGTAAATCTACATTGGTGTGTACAGAATTGTATCTACAGCATGTGGtgccagtcggatagtgttcc	1.50095	0.00821338	0.24576	0.827348
chrX:15578180-15578371	chrX:15578180-15578371	0.66	0.868	gatggaccctatacgcggcTCATGGAATCCTTCATTAGCTCCATTTCTTAGCAGAAAAGGTTGTGCAGCATATGCCATATCATACTGGATATGCCCCATCTCATGATGAGCTGTCAGGAAGTCGTCCATTGTCACCTTTGTGCACATAAGGATCCTGCATGAAAATGGACAAGATGAAAATGAATCTCACTGACTTTCATTTAACCATTAtgccagtcggatagtgttcc	-0.495904	-0.027586	1.07749	0.113856
chrX:63752785-63752976	chrX:63752785-63752976	0.56044	0.93	gatggaccctatacgcggcCCTCTCCTTTCATAATCATTTCCAAAGAGACTGAACAACCGGACATGGAACTTGACAGCATAATGCCAGCAGATTTGCACATCAGACATGAACAGCCACCCACATGGGTGGAGGGGGAGCATGTGTGTAGATGTGTATGTGTCCTGATTCACTGCTATAATACATGAGCCATAAATGGCATTATTTCAAGCtgccagtcggatagtgttcc	0.668345	-0.341835	1.25594	0.0472503
Cojocaru_2020_Esrrb	Cojocaru_2020_Esrrb	0.615385	0.962	gatggaccctatacgcggcatgattctcgccATCAGCAGGGAGAAGGAGCGCCTCCCCATGTGGGACCTGGAGAAACAGAGGGTGGAGGGAGCATAGAGAGTCTGTTCTAAGCTGCAAAGCAAAGGCCTGGCGACCTAGGAGACCATGGAGTTCCAGAAAGTGATAGTTATGCAGAGCGAATGGAGGGAATCAGCACGCagcgacTttActgccagtcggatagtgttcc	1.13969	0.228362	-0.407897	0.602144
Cojocaru_2020_Lin28b	Cojocaru_2020_Lin28b	0.68	0.771	gatggaccctatacgcggcatgattctcgccAGTTAAGTGGTATTAACATATCCTCAGTGGTGAGTATTAACATGGAACTTACTCCAACAATACAGATGCTGAATAAATGTAGTCTAAGTGAAGGAAGAAGGAAAGGTGGGAGCTGCCATCACTCAGAATTGTCCAGCAGGGATTGTGCAAGCTTGTGAATAAAGACACagcgacTttActgccagtcggatagtgttcc	0.686343	1.45023	0.841501	0.504662
Cramer_2020_DNA-1_SOX	Cramer_2020_DNA-1_SOX	0.653846	0.596	gatggaccctatacgcggcaaagcatgattctcgccATCTACACGACGCTCTTCCGATCTAATTTATGTTTGTTAGCGTTATACTATTCTAATTCTTTGTTTCGGTGGTATTGTTTATTTTGTTCCTTTGTGCGTTCAGCTTAATGCCTAACGACACTCGGAGATCGGAAGAGCACACGTGATgaggttattgaacagcgacTttAccggtgccagtcggatagtgttcc	0.399908	0.282364	0.627554	1.04038
Zaret_2015_LIN28B	Zaret_2015_LIN28B	0.683544	0.788	gatggaccctatacgcggcatgattctcgccAGTGGTATTAACATATCCTCAGTGGTGAGTATTAACATGGAACTTACTCCAACAATACAGATGCTGAATAAATGTAGTCTAAGTGAAGGAAGAAGGAAAGGTGGGAGCTGCCATCACTCAGAATTGTCCAGCAGGGATTGTGCAAGCTTGTGAATAAAGACAgaggttattgaacagcgtgccagtcggatagtgttcc	-0.222427	1.5613	0.320609	0.682696
Zaret_2019_ALBN1-DNA	Zaret_2019_ALBN1-DNA	0.5	0.821	gatggaccctatacgcggcaaagcatgattctcgcGATCCTGTCTCCTGCTCTGTCAGCAGGGCACTGTACTTGCTGATACCAGGGAATGTTTGTTCTTAAATACCATCATTCCGGACGTGTTTGCCTTGGCCAGTTTTCCATGTACATGCAGAAAGAAGTTTGGACTGATCAATACAGTCCTCTGCCTTGGATCcagcgacTttAccggtgccagtcggatagtgttcc	0.384742	0.180611	0.482761	0.598133
Zaret_2019_CX3CR1-DNA	Zaret_2019_CX3CR1-DNA	0.428571	0.935	gatggaccctatacgcggcagcatgattctcgcGATCCGCAGGGCCTCTCGGCTGCTGATCTTCAGCTGGTTGCTGAGAGTTGCAGCATTGCTGAGTCTTAGCAATGGATACTTCCCGATTCCCCTCACAAAAATAGGTCAGTCTGTCTGGCTAGTTCTGTACTTGCAGACACAGGGCATGTGGGGTTCCGGATCcagcgacTttAccggtgccagtcggatagtgttcc	0.102026	-0.37367	-0.291099	0.67965
Zaret_2019_NRCAM-DNA	Zaret_2019_NRCAM-DNA	0.588889	0.989	gatggaccctatacgcggcagcatgattctcgcGATCCATTACTTCTGAAACAGATGACTCCCAGCAGCTGCTGCCTGTGGCCCACAGGGCTTCCTGCCCTGCATGACAGCTGCACATCACATCCTGTGGTCATACTACTTCAGCCGCTTCTACGGCCAGATACAAAAGTGGGTGGGGAACATAGGCAAGGGATCcagcgacTttAccggtgccagtcggatagtgttcc	2.05686	-0.605534	-0.0499769	0.597976
